# Supplementary material for: Association of QT interval-prolonging drugs with clinical trial eligibility in patients with advanced cancer
Source: Front Cardiovasc Med. 2022 Dec 15;9:894623. doi: 10.3389/fcvm.2022.894623 (PMC9798408; doi:10.3389/fcvm.2022.894623)
Supplement: Supplementary file 1 [file Data_Sheet_1.XLSX]

## Sheet: All
Drug Name	Timepoint	patients	%	Number of Patients (%)	QTmedian	IQR QTMedian	Median QTc for Patients on Drug	QTmedian not on drug	IQR not on drug	Median QTc for Patients Not on Drug	KWpvalue	450/460n	450n	4.5	Percent of Patients On Drug Meeting Max > 450 ms Threshold	450p	450/460%	Percent of Patients On Drug Meeting Max > 450/460 ms Threshold	450/460p	470n	4.7	Percent of Patients On Drug Meeting Max > 470 ms Threshold	470p	470/480n	470/480%	Percent of Patients On Drug Meeting Max > 470/480 ms Threshold	470/480p	480n	4.8	Percent of Patients On Drug Meeting Max > 480 ms Threshold	480p	500n	5	Percent of Patients On Drug Meeting Max > 500 ms Threshold	500p
Ondansetron	10 Days	143	52.8	143 (52.8%)	442.5	30.8	442.5 ± 30.8	435	30.1	435 ± 30.1	0.014	88	95	66.4	95 (66.4%)	0.003	61.5	88 (61.5%)	0.001	60	42	60 (42%)	0	55	38.5	55 (38.5%)	0	46	32.2	46 (32.2%)	0	24	16.8	24 (16.8%)	0.004
Ondansetron	30 Days	159	58.7	159 (58.7%)	443	31.2	443 ± 31.2	432.8	29.1	432.8 ± 29.1	0.005	97	106	66.7	106 (66.7%)	0.001	61	97 (61%)	0	65	40.9	65 (40.9%)	0.001	58	36.5	58 (36.5%)	0	49	30.8	49 (30.8%)	0	26	16.4	26 (16.4%)	0.003
Ondansetron	60 Days	175	64.6	175 (64.6%)	441.5	31	441.5 ± 31	432.2	29.1	432.2 ± 29.1	0.004	105	114	65.1	114 (65.1%)	0.001	60	105 (60%)	0	71	40.6	71 (40.6%)	0	62	35.4	62 (35.4%)	0	52	29.7	52 (29.7%)	0	28	16	28 (16%)	0.001
Ondansetron	90 Days	186	68.6	186 (68.6%)	441.2	31.2	441.2 ± 31.2	432	28	432 ± 28	0.005	110	121	65.1	121 (65.1%)	0.001	59.1	110 (59.1%)	0	74	39.8	74 (39.8%)	0	65	34.9	65 (34.9%)	0	54	29	54 (29%)	0	29	15.6	29 (15.6%)	0.001
Ondansetron	Any Time	231	85.2	231 (85.2%)	440	31	440 ± 31	431	26.8	431 ± 26.8	0.004	127	143	61.9	143 (61.9%)	0.002	55	127 (55%)	0.01	81	35.1	81 (35.1%)	0.029	70	30.3	70 (30.3%)	0.021	58	25.1	58 (25.1%)	0.003	30	13	30 (13%)	0.06
Promethazine	10 Days	70	25.8	70 (25.8%)	446.2	31.8	446.2 ± 31.8	435	28.5	435 ± 28.5	0.027	45	50	71.4	50 (71.4%)	0.011	64.3	45 (64.3%)	0.018	33	47.1	33 (47.1%)	0.003	27	38.6	27 (38.6%)	0.021	21	30	21 (30%)	0.094	9	12.9	9 (12.9%)	0.666
Promethazine	30 Days	101	37.3	101 (37.3%)	446	31.5	446 ± 31.5	434.5	27.8	434.5 ± 27.8	0.013	61	70	69.3	70 (69.3%)	0.004	60.4	61 (60.4%)	0.024	42	41.6	42 (41.6%)	0.016	33	32.7	33 (32.7%)	0.163	26	25.7	26 (25.7%)	0.292	13	12.9	13 (12.9%)	0.561
Promethazine	60 Days	113	41.7	113 (41.7%)	445	28	445 ± 28	433	27.2	433 ± 27.2	0.002	68	78	69	78 (69%)	0.002	60.2	68 (60.2%)	0.019	47	41.6	47 (41.6%)	0.008	38	33.6	38 (33.6%)	0.074	30	26.5	30 (26.5%)	0.181	16	14.2	16 (14.2%)	0.25
Promethazine	90 Days	127	46.9	127 (46.9%)	443	31	443 ± 31	432.8	27.5	432.8 ± 27.5	0.01	76	87	68.5	87 (68.5%)	0.001	59.8	76 (59.8%)	0.011	53	41.7	53 (41.7%)	0.003	43	33.9	43 (33.9%)	0.041	35	27.6	35 (27.6%)	0.056	16	12.6	16 (12.6%)	0.703
Promethazine	Any Time	201	74.2	201 (74.2%)	440.5	32	440.5 ± 32	433	25.6	433 ± 25.6	0.008	113	124	61.7	124 (61.7%)	0.036	56.2	113 (56.2%)	0.013	76	37.8	76 (37.8%)	0.002	65	32.3	65 (32.3%)	0.003	55	27.4	55 (27.4%)	0	28	13.9	28 (13.9%)	0.029
Propofol	10 Days	23	8.5	23 (8.5%)	448	33.8	448 ± 33.8	438	29	438 ± 29	0.211	15	17	73.9	17 (73.9%)	0.125	65.2	15 (65.2%)	0.195	9	39.1	9 (39.1%)	0.491	9	39.1	9 (39.1%)	0.225	5	21.7	5 (21.7%)	1	3	13	3 (13%)	0.735
Propofol	30 Days	34	12.5	34 (12.5%)	448.8	40.4	448.8 ± 40.4	437	27	437 ± 27	0.043	25	27	79.4	27 (79.4%)	0.009	73.5	25 (73.5%)	0.006	16	47.1	16 (47.1%)	0.076	14	41.2	14 (41.2%)	0.067	10	29.4	10 (29.4%)	0.275	5	14.7	5 (14.7%)	0.563
Propofol	60 Days	47	17.3	47 (17.3%)	448	36	448 ± 36	437	27.6	437 ± 27.6	0.024	34	36	76.6	36 (76.6%)	0.005	72.3	34 (72.3%)	0.002	24	51.1	24 (51.1%)	0.004	21	44.7	21 (44.7%)	0.007	15	31.9	15 (31.9%)	0.084	7	14.9	7 (14.9%)	0.449
Propofol	90 Days	59	21.8	59 (21.8%)	447.5	33.2	447.5 ± 33.2	436.8	27.6	436.8 ± 27.6	0.037	40	44	74.6	44 (74.6%)	0.004	67.8	40 (67.8%)	0.005	28	47.5	28 (47.5%)	0.007	23	39	23 (39%)	0.033	16	27.1	16 (27.1%)	0.293	8	13.6	8 (13.6%)	0.643
Propofol	Any Time	170	62.7	170 (62.7%)	441.2	31.8	441.2 ± 31.8	433	27.5	433 ± 27.5	0.072	99	109	64.1	109 (64.1%)	0.011	58.2	99 (58.2%)	0.008	64	37.6	64 (37.6%)	0.022	54	31.8	54 (31.8%)	0.067	44	25.9	44 (25.9%)	0.069	21	12.4	21 (12.4%)	0.694
Palonosetron	10 Days	13	4.8	13 (4.8%)	446.5	12.5	446.5 ± 12.5	438	31.4	438 ± 31.4	0.295	6	9	69.2	9 (69.2%)	0.567	46.2	6 (46.2%)	0.78	2	15.4	2 (15.4%)	0.233	2	15.4	2 (15.4%)	0.525	1	7.7	1 (7.7%)	0.309	1	7.7	1 (7.7%)	1
Palonosetron	30 Days	29	10.7	29 (10.7%)	446	20	446 ± 20	438	31.2	438 ± 31.2	0.394	14	19	65.5	19 (65.5%)	0.431	48.3	14 (48.3%)	0.845	7	24.1	7 (24.1%)	0.403	5	17.2	5 (17.2%)	0.271	4	13.8	4 (13.8%)	0.345	3	10.3	3 (10.3%)	1
Palonosetron	60 Days	40	14.8	40 (14.8%)	440.5	20	440.5 ± 20	438	31.5	438 ± 31.5	0.378	22	27	67.5	27 (67.5%)	0.225	55	22 (55%)	0.732	13	32.5	13 (32.5%)	1	9	22.5	9 (22.5%)	0.566	8	20	8 (20%)	0.838	5	12.5	5 (12.5%)	0.79
Palonosetron	90 Days	49	18.1	49 (18.1%)	439.5	20	439.5 ± 20	437.8	31.5	437.8 ± 31.5	0.468	28	33	67.3	33 (67.3%)	0.153	57.1	28 (57.1%)	0.431	17	34.7	17 (34.7%)	0.738	12	24.5	12 (24.5%)	0.724	11	22.4	11 (22.4%)	1	6	12.2	6 (12.2%)	0.807
Palonosetron	Any Time	111	41	111 (41%)	438	28.2	438 ± 28.2	438.8	30.8	438.8 ± 30.8	0.757	59	66	59.5	66 (59.5%)	0.708	53.2	59 (53.2%)	0.711	35	31.5	35 (31.5%)	0.794	28	25.2	28 (25.2%)	0.492	23	20.7	23 (20.7%)	0.659	13	11.7	13 (11.7%)	1
Azithromycin	10 Days	16	5.9	16 (5.9%)	440.8	37.5	440.8 ± 37.5	438	29.2	438 ± 29.2	0.912	11	12	75	12 (75%)	0.196	68.8	11 (68.8%)	0.2	8	50	8 (50%)	0.167	7	43.8	7 (43.8%)	0.154	6	37.5	6 (37.5%)	0.131	1	6.2	1 (6.2%)	1
Azithromycin	30 Days	20	7.4	20 (7.4%)	445.5	41.1	445.5 ± 41.1	438	29	438 ± 29	0.407	15	16	80	16 (80%)	0.057	75	15 (75%)	0.036	11	55	11 (55%)	0.044	10	50	10 (50%)	0.034	9	45	9 (45%)	0.021	4	20	4 (20%)	0.262
Azithromycin	60 Days	24	8.9	24 (8.9%)	445.5	41.1	445.5 ± 41.1	438	28.2	438 ± 28.2	0.394	17	18	75	18 (75%)	0.086	70.8	17 (70.8%)	0.055	13	54.2	13 (54.2%)	0.023	11	45.8	11 (45.8%)	0.054	10	41.7	10 (41.7%)	0.036	5	20.8	5 (20.8%)	0.169
Azithromycin	90 Days	29	10.7	29 (10.7%)	443	36	443 ± 36	438	29	438 ± 29	0.447	21	22	75.9	22 (75.9%)	0.046	72.4	21 (72.4%)	0.019	16	55.2	16 (55.2%)	0.01	13	44.8	13 (44.8%)	0.046	12	41.4	12 (41.4%)	0.016	7	24.1	7 (24.1%)	0.032
Azithromycin	Any Time	79	29.2	79 (29.2%)	439	34.5	439 ± 34.5	437.8	28.8	437.8 ± 28.8	0.628	45	51	64.6	51 (64.6%)	0.177	57	45 (57%)	0.285	31	39.2	31 (39.2%)	0.153	24	30.4	24 (30.4%)	0.552	22	27.8	22 (27.8%)	0.151	15	19	15 (19%)	0.019
Ciprofloxacin	10 Days	11	4.1	11 (4.1%)	442	32.5	442 ± 32.5	438	30.5	438 ± 30.5	0.978	7	8	72.7	8 (72.7%)	0.367	63.6	7 (63.6%)	0.542	5	45.5	5 (45.5%)	0.344	5	45.5	5 (45.5%)	0.184	5	45.5	5 (45.5%)	0.07	3	27.3	3 (27.3%)	0.119
Ciprofloxacin	30 Days	17	6.3	17 (6.3%)	440	29	440 ± 29	438	30.4	438 ± 30.4	0.535	10	11	64.7	11 (64.7%)	0.621	58.8	10 (58.8%)	0.62	6	35.3	6 (35.3%)	0.793	6	35.3	6 (35.3%)	0.575	6	35.3	6 (35.3%)	0.224	3	17.6	3 (17.6%)	0.424
Ciprofloxacin	60 Days	23	8.5	23 (8.5%)	441.5	28.5	441.5 ± 28.5	438	30.5	438 ± 30.5	0.966	15	16	69.6	16 (69.6%)	0.275	65.2	15 (65.2%)	0.195	10	43.5	10 (43.5%)	0.251	10	43.5	10 (43.5%)	0.09	9	39.1	9 (39.1%)	0.062	4	17.4	4 (17.4%)	0.314
Ciprofloxacin	90 Days	29	10.7	29 (10.7%)	441.5	28	441.5 ± 28	438	30.9	438 ± 30.9	0.997	18	20	69	20 (69%)	0.236	62.1	18 (62.1%)	0.245	11	37.9	11 (37.9%)	0.532	10	34.5	10 (34.5%)	0.386	9	31	9 (31%)	0.239	4	13.8	4 (13.8%)	0.756
Ciprofloxacin	Any Time	98	36.2	98 (36.2%)	440.2	26.9	440.2 ± 26.9	436.5	32.5	436.5 ± 32.5	0.744	56	61	62.2	61 (62.2%)	0.307	57.1	56 (57.1%)	0.207	33	33.7	33 (33.7%)	0.788	26	26.5	26 (26.5%)	0.779	25	25.5	25 (25.5%)	0.361	13	13.3	13 (13.3%)	0.552
Tramadol	10 Days	15	5.5	15 (5.5%)	429	29.8	429 ± 29.8	438.2	30.1	438.2 ± 30.1	0.606	7	8	53.3	8 (53.3%)	0.79	46.7	7 (46.7%)	0.793	4	26.7	4 (26.7%)	0.78	3	20	3 (20%)	0.767	1	6.7	1 (6.7%)	0.203	1	6.7	1 (6.7%)	1
Tramadol	30 Days	17	6.3	17 (6.3%)	438	34.5	438 ± 34.5	438.2	29.9	438.2 ± 29.9	0.935	9	10	58.8	10 (58.8%)	1	52.9	9 (52.9%)	1	5	29.4	5 (29.4%)	1	4	23.5	4 (23.5%)	0.787	2	11.8	2 (11.8%)	0.378	2	11.8	2 (11.8%)	1
Tramadol	60 Days	19	7	19 (7%)	438	29.5	438 ± 29.5	438.2	30.1	438.2 ± 30.1	0.844	10	11	57.9	11 (57.9%)	1	52.6	10 (52.6%)	1	6	31.6	6 (31.6%)	1	5	26.3	5 (26.3%)	1	3	15.8	3 (15.8%)	0.774	2	10.5	2 (10.5%)	1
Tramadol	90 Days	22	8.1	22 (8.1%)	438	34	438 ± 34	438	29.5	438 ± 29.5	0.745	12	13	59.1	13 (59.1%)	1	54.5	12 (54.5%)	0.826	7	31.8	7 (31.8%)	1	6	27.3	6 (27.3%)	1	4	18.2	4 (18.2%)	0.792	3	13.6	3 (13.6%)	0.726
Tramadol	Any Time	63	23.2	63 (23.2%)	441.5	34.2	441.5 ± 34.2	437.8	29	437.8 ± 29	0.551	36	40	63.5	40 (63.5%)	0.382	57.1	36 (57.1%)	0.317	23	36.5	23 (36.5%)	0.446	19	30.2	19 (30.2%)	0.632	16	25.4	16 (25.4%)	0.491	13	20.6	13 (20.6%)	0.013
Levofloxacin	10 Days	12	4.4	12 (4.4%)	443	13.8	443 ± 13.8	438	30.5	438 ± 30.5	0.409	10	10	83.3	10 (83.3%)	0.079	83.3	10 (83.3%)	0.035	8	66.7	8 (66.7%)	0.022	7	58.3	7 (58.3%)	0.022	6	50	6 (50%)	0.028	5	41.7	5 (41.7%)	0.006
Levofloxacin	30 Days	12	4.4	12 (4.4%)	443	13.8	443 ± 13.8	438	30.5	438 ± 30.5	0.409	10	10	83.3	10 (83.3%)	0.079	83.3	10 (83.3%)	0.035	8	66.7	8 (66.7%)	0.022	7	58.3	7 (58.3%)	0.022	6	50	6 (50%)	0.028	5	41.7	5 (41.7%)	0.006
Levofloxacin	60 Days	16	5.9	16 (5.9%)	445.5	19	445.5 ± 19	437.5	30	437.5 ± 30	0.08	14	14	87.5	14 (87.5%)	0.017	87.5	14 (87.5%)	0.003	11	68.8	11 (68.8%)	0.004	9	56.2	9 (56.2%)	0.017	8	50	8 (50%)	0.011	7	43.8	7 (43.8%)	0.001
Levofloxacin	90 Days	19	7	19 (7%)	447.5	17	447.5 ± 17	437	30.1	437 ± 30.1	0.037	17	17	89.5	17 (89.5%)	0.003	89.5	17 (89.5%)	0.001	14	73.7	14 (73.7%)	0	12	63.2	12 (63.2%)	0.001	10	52.6	10 (52.6%)	0.002	8	42.1	8 (42.1%)	0
Levofloxacin	Any Time	63	23.2	63 (23.2%)	443	26.2	443 ± 26.2	436.8	30.1	436.8 ± 30.1	0.183	42	42	66.7	42 (66.7%)	0.145	66.7	42 (66.7%)	0.006	30	47.6	30 (47.6%)	0.005	23	36.5	23 (36.5%)	0.079	19	30.2	19 (30.2%)	0.086	12	19	12 (19%)	0.041
Escitalopram	10 Days	9	3.3	9 (3.3%)	437	19.5	437 ± 19.5	438.2	30.5	438.2 ± 30.5	0.453	3	5	55.6	5 (55.6%)	1	33.3	3 (33.3%)	0.323	3	33.3	3 (33.3%)	1	2	22.2	2 (22.2%)	1	1	11.1	1 (11.1%)	0.689	0	0	0 (0%)	1
Escitalopram	30 Days	10	3.7	10 (3.7%)	437.5	22.9	437.5 ± 22.9	438	30.5	438 ± 30.5	0.778	4	6	60	6 (60%)	1	40	4 (40%)	0.531	4	40	4 (40%)	0.732	3	30	3 (30%)	1	2	20	2 (20%)	1	0	0	0 (0%)	1
Escitalopram	60 Days	10	3.7	10 (3.7%)	437.5	22.9	437.5 ± 22.9	438	30.5	438 ± 30.5	0.778	4	6	60	6 (60%)	1	40	4 (40%)	0.531	4	40	4 (40%)	0.732	3	30	3 (30%)	1	2	20	2 (20%)	1	0	0	0 (0%)	1
Escitalopram	90 Days	10	3.7	10 (3.7%)	437.5	22.9	437.5 ± 22.9	438	30.5	438 ± 30.5	0.778	4	6	60	6 (60%)	1	40	4 (40%)	0.531	4	40	4 (40%)	0.732	3	30	3 (30%)	1	2	20	2 (20%)	1	0	0	0 (0%)	1
Escitalopram	Any Time	24	8.9	24 (8.9%)	436.2	25.6	436.2 ± 25.6	438.5	30.8	438.5 ± 30.8	0.314	11	13	54.2	13 (54.2%)	0.829	45.8	11 (45.8%)	0.67	8	33.3	8 (33.3%)	1	7	29.2	7 (29.2%)	0.816	6	25	6 (25%)	0.797	1	4.2	1 (4.2%)	0.331
Mirtazapine	10 Days	5	1.8	5 (1.8%)	446	11	446 ± 11	438	30.8	438 ± 30.8	0.4	4	4	80	4 (80%)	0.402	80	4 (80%)	0.371	2	40	2 (40%)	0.661	2	40	2 (40%)	0.619	2	40	2 (40%)	0.307	1	20	1 (20%)	0.458
Mirtazapine	30 Days	8	3	8 (3%)	442	14.8	442 ± 14.8	438	30.8	438 ± 30.8	0.903	4	4	50	4 (50%)	0.724	50	4 (50%)	1	2	25	2 (25%)	1	2	25	2 (25%)	1	2	25	2 (25%)	1	1	12.5	1 (12.5%)	1
Mirtazapine	60 Days	8	3	8 (3%)	442	14.8	442 ± 14.8	438	30.8	438 ± 30.8	0.903	4	4	50	4 (50%)	0.724	50	4 (50%)	1	2	25	2 (25%)	1	2	25	2 (25%)	1	2	25	2 (25%)	1	1	12.5	1 (12.5%)	1
Mirtazapine	90 Days	8	3	8 (3%)	442	14.8	442 ± 14.8	438	30.8	438 ± 30.8	0.903	4	4	50	4 (50%)	0.724	50	4 (50%)	1	2	25	2 (25%)	1	2	25	2 (25%)	1	2	25	2 (25%)	1	1	12.5	1 (12.5%)	1
Mirtazapine	Any Time	14	5.2	14 (5.2%)	440.5	24.1	440.5 ± 24.1	438	31	438 ± 31	0.777	6	7	50	7 (50%)	0.586	42.9	6 (42.9%)	0.589	3	21.4	3 (21.4%)	0.559	2	14.3	2 (14.3%)	0.362	2	14.3	2 (14.3%)	0.742	1	7.1	1 (7.1%)	1
Fluconazole	10 Days	5	1.8	5 (1.8%)	473	36.5	473 ± 36.5	438	29.4	438 ± 29.4	0.066	5	5	100	5 (100%)	0.076	100	5 (100%)	0.061	4	80	4 (80%)	0.04	3	60	3 (60%)	0.132	3	60	3 (60%)	0.074	3	60	3 (60%)	0.012
Fluconazole	30 Days	7	2.6	7 (2.6%)	447.5	60.8	447.5 ± 60.8	438	29.6	438 ± 29.6	0.532	5	6	85.7	6 (85.7%)	0.245	71.4	5 (71.4%)	0.448	4	57.1	4 (57.1%)	0.219	3	42.9	3 (42.9%)	0.4	3	42.9	3 (42.9%)	0.184	3	42.9	3 (42.9%)	0.035
Fluconazole	60 Days	10	3.7	10 (3.7%)	447	43.4	447 ± 43.4	438	29.5	438 ± 29.5	0.289	8	9	90	9 (90%)	0.048	80	8 (80%)	0.104	7	70	7 (70%)	0.015	6	60	6 (60%)	0.03	6	60	6 (60%)	0.009	3	30	3 (30%)	0.093
Fluconazole	90 Days	11	4.1	11 (4.1%)	446.5	36	446.5 ± 36	438	29.6	438 ± 29.6	0.325	8	9	81.8	9 (81.8%)	0.126	72.7	8 (72.7%)	0.219	7	63.6	7 (63.6%)	0.043	6	54.5	6 (54.5%)	0.077	6	54.5	6 (54.5%)	0.017	3	27.3	3 (27.3%)	0.119
Fluconazole	Any Time	45	16.6	45 (16.6%)	441.5	33	441.5 ± 33	438	29.2	438 ± 29.2	0.789	27	30	66.7	30 (66.7%)	0.247	60	27 (60%)	0.253	17	37.8	17 (37.8%)	0.486	13	28.9	13 (28.9%)	0.856	11	24.4	11 (24.4%)	0.696	7	15.6	7 (15.6%)	0.316
Haloperidol	10 Days	6	2.2	6 (2.2%)	441.2	19.5	441.2 ± 19.5	438	30.5	438 ± 30.5	0.819	4	4	66.7	4 (66.7%)	1	66.7	4 (66.7%)	0.685	2	33.3	2 (33.3%)	1	1	16.7	1 (16.7%)	1	1	16.7	1 (16.7%)	1	0	0	0 (0%)	1
Haloperidol	30 Days	7	2.6	7 (2.6%)	436	27	436 ± 27	438	30.5	438 ± 30.5	0.464	5	5	71.4	5 (71.4%)	0.703	71.4	5 (71.4%)	0.448	3	42.9	3 (42.9%)	0.685	2	28.6	2 (28.6%)	1	2	28.6	2 (28.6%)	0.653	1	14.3	1 (14.3%)	0.577
Haloperidol	60 Days	9	3.3	9 (3.3%)	446.5	32.5	446.5 ± 32.5	438	29.9	438 ± 29.9	0.819	7	7	77.8	7 (77.8%)	0.311	77.8	7 (77.8%)	0.174	4	44.4	4 (44.4%)	0.478	3	33.3	3 (33.3%)	0.711	3	33.3	3 (33.3%)	0.42	2	22.2	2 (22.2%)	0.275
Haloperidol	90 Days	13	4.8	13 (4.8%)	446.5	14.5	446.5 ± 14.5	438	30.8	438 ± 30.8	0.46	9	10	76.9	10 (76.9%)	0.249	69.2	9 (69.2%)	0.258	6	46.2	6 (46.2%)	0.363	4	30.8	4 (30.8%)	0.758	4	30.8	4 (30.8%)	0.493	3	23.1	3 (23.1%)	0.175
Haloperidol	Any Time	28	10.3	28 (10.3%)	437.5	27.9	437.5 ± 27.9	438	30.5	438 ± 30.5	0.452	18	19	67.9	19 (67.9%)	0.315	64.3	18 (64.3%)	0.167	13	46.4	13 (46.4%)	0.134	9	32.1	9 (32.1%)	0.656	7	25	7 (25%)	0.64	4	14.3	4 (14.3%)	0.541
Leuprolide	10 Days	2	0.7	2 (0.7%)	417.5	2.5	417.5 ± 2.5	438	30.5	438 ± 30.5	0.084	0	0	0	0 (0%)	1	0	0 (0%)	1	0	0	0 (0%)	1	0	0	0 (0%)	1	0	0	0 (0%)	1	0	0	0 (0%)	1
Leuprolide	30 Days	7	2.6	7 (2.6%)	423	18.5	423 ± 18.5	438.2	30.6	438.2 ± 30.6	0.142	2	2	28.6	2 (28.6%)	0.135	28.6	2 (28.6%)	0.27	1	14.3	1 (14.3%)	0.434	1	14.3	1 (14.3%)	0.677	1	14.3	1 (14.3%)	1	0	0	0 (0%)	1
Leuprolide	60 Days	9	3.3	9 (3.3%)	433	20	433 ± 20	438.2	30.9	438.2 ± 30.9	0.245	4	4	44.4	4 (44.4%)	0.499	44.4	4 (44.4%)	0.743	2	22.2	2 (22.2%)	0.723	2	22.2	2 (22.2%)	1	2	22.2	2 (22.2%)	1	0	0	0 (0%)	1
Leuprolide	90 Days	12	4.4	12 (4.4%)	435	23.4	435 ± 23.4	438	30.5	438 ± 30.5	0.593	6	6	50	6 (50%)	0.567	50	6 (50%)	1	4	33.3	4 (33.3%)	1	4	33.3	4 (33.3%)	0.742	4	33.3	4 (33.3%)	0.308	1	8.3	1 (8.3%)	1
Leuprolide	Any Time	20	7.4	20 (7.4%)	437.5	26.5	437.5 ± 26.5	438	30.5	438 ± 30.5	0.937	10	10	50	10 (50%)	0.487	50	10 (50%)	1	5	25	5 (25%)	0.621	5	25	5 (25%)	1	5	25	5 (25%)	0.78	2	10	2 (10%)	1
Oxaliplatin	10 Days	4	1.5	4 (1.5%)	435.2	7.5	435.2 ± 7.5	438	30.8	438 ± 30.8	0.743	2	3	75	3 (75%)	0.641	50	2 (50%)	1	1	25	1 (25%)	1	1	25	1 (25%)	1	0	0	0 (0%)	1	0	0	0 (0%)	1
Oxaliplatin	30 Days	7	2.6	7 (2.6%)	434	14	434 ± 14	438.2	30.9	438.2 ± 30.9	0.651	3	4	57.1	4 (57.1%)	1	42.9	3 (42.9%)	0.716	2	28.6	2 (28.6%)	1	1	14.3	1 (14.3%)	0.677	0	0	0 (0%)	1	0	0	0 (0%)	1
Oxaliplatin	60 Days	10	3.7	10 (3.7%)	432.5	13	432.5 ± 13	438.5	31	438.5 ± 31	0.4	5	6	60	6 (60%)	1	50	5 (50%)	1	2	20	2 (20%)	0.507	1	10	1 (10%)	0.293	0	0	0 (0%)	1	0	0	0 (0%)	1
Oxaliplatin	90 Days	14	5.2	14 (5.2%)	435.2	14.1	435.2 ± 14.1	438	32	438 ± 32	0.406	7	9	64.3	9 (64.3%)	0.783	50	7 (50%)	1	4	28.6	4 (28.6%)	1	3	21.4	3 (21.4%)	0.764	2	14.3	2 (14.3%)	0.742	1	7.1	1 (7.1%)	1
Oxaliplatin	Any Time	34	12.5	34 (12.5%)	439.2	20.9	439.2 ± 20.9	438	31.5	438 ± 31.5	0.641	19	22	64.7	22 (64.7%)	0.46	55.9	19 (55.9%)	0.714	10	29.4	10 (29.4%)	0.845	7	20.6	7 (20.6%)	0.414	5	14.7	5 (14.7%)	0.377	3	8.8	3 (8.8%)	0.778
Capecitabine	10 Days	4	1.5	4 (1.5%)	430.5	21.6	430.5 ± 21.6	438	30.2	438 ± 30.2	0.832	3	3	75	3 (75%)	0.641	75	3 (75%)	0.623	0	0	0 (0%)	1	0	0	0 (0%)	1	0	0	0 (0%)	1	0	0	0 (0%)	1
Capecitabine	30 Days	6	2.2	6 (2.2%)	440.5	18.6	440.5 ± 18.6	438	30.5	438 ± 30.5	0.866	5	5	83.3	5 (83.3%)	0.406	83.3	5 (83.3%)	0.215	1	16.7	1 (16.7%)	0.667	1	16.7	1 (16.7%)	1	1	16.7	1 (16.7%)	1	0	0	0 (0%)	1
Capecitabine	60 Days	10	3.7	10 (3.7%)	440.5	26.2	440.5 ± 26.2	438	30.5	438 ± 30.5	0.826	8	8	80	8 (80%)	0.2	80	8 (80%)	0.104	3	30	3 (30%)	1	2	20	2 (20%)	0.732	1	10	1 (10%)	0.697	0	0	0 (0%)	1
Capecitabine	90 Days	12	4.4	12 (4.4%)	438.8	24.9	438.8 ± 24.9	438	30.5	438 ± 30.5	0.823	8	8	66.7	8 (66.7%)	0.766	66.7	8 (66.7%)	0.379	3	25	3 (25%)	0.757	2	16.7	2 (16.7%)	0.52	1	8.3	1 (8.3%)	0.474	0	0	0 (0%)	1
Capecitabine	Any Time	40	14.8	40 (14.8%)	438	27.5	438 ± 27.5	438	31.5	438 ± 31.5	0.699	19	24	60	24 (60%)	0.863	47.5	19 (47.5%)	0.611	11	27.5	11 (27.5%)	0.584	9	22.5	9 (22.5%)	0.566	8	20	8 (20%)	0.838	7	17.5	7 (17.5%)	0.187
Citalopram	10 Days	6	2.2	6 (2.2%)	443.5	19.4	443.5 ± 19.4	438	30	438 ± 30	0.589	3	3	50	3 (50%)	0.698	50	3 (50%)	1	1	16.7	1 (16.7%)	0.667	1	16.7	1 (16.7%)	1	1	16.7	1 (16.7%)	1	0	0	0 (0%)	1
Citalopram	30 Days	6	2.2	6 (2.2%)	443.5	19.4	443.5 ± 19.4	438	30	438 ± 30	0.589	3	3	50	3 (50%)	0.698	50	3 (50%)	1	1	16.7	1 (16.7%)	0.667	1	16.7	1 (16.7%)	1	1	16.7	1 (16.7%)	1	0	0	0 (0%)	1
Citalopram	60 Days	8	3	8 (3%)	444.2	16.6	444.2 ± 16.6	438	30.5	438 ± 30.5	0.439	4	5	62.5	5 (62.5%)	1	50	4 (50%)	1	2	25	2 (25%)	1	2	25	2 (25%)	1	2	25	2 (25%)	1	1	12.5	1 (12.5%)	1
Citalopram	90 Days	8	3	8 (3%)	444.2	16.6	444.2 ± 16.6	438	30.5	438 ± 30.5	0.439	4	5	62.5	5 (62.5%)	1	50	4 (50%)	1	2	25	2 (25%)	1	2	25	2 (25%)	1	2	25	2 (25%)	1	1	12.5	1 (12.5%)	1
Citalopram	Any Time	18	6.6	18 (6.6%)	438.8	20.1	438.8 ± 20.1	438	30.5	438 ± 30.5	0.887	9	11	61.1	11 (61.1%)	0.811	50	9 (50%)	1	5	27.8	5 (27.8%)	0.797	5	27.8	5 (27.8%)	1	5	27.8	5 (27.8%)	0.56	2	11.1	2 (11.1%)	1
Fluorouracil	10 Days	5	1.8	5 (1.8%)	446	10	446 ± 10	438	30.9	438 ± 30.9	0.557	1	3	60	3 (60%)	1	20	1 (20%)	0.202	1	20	1 (20%)	1	1	20	1 (20%)	1	0	0	0 (0%)	1	0	0	0 (0%)	1
Fluorouracil	30 Days	6	2.2	6 (2.2%)	441.2	11.8	441.2 ± 11.8	438	30.5	438 ± 30.5	0.964	1	3	50	3 (50%)	0.698	16.7	1 (16.7%)	0.111	1	16.7	1 (16.7%)	0.667	1	16.7	1 (16.7%)	1	0	0	0 (0%)	1	0	0	0 (0%)	1
Fluorouracil	60 Days	8	3	8 (3%)	438	12.9	438 ± 12.9	438	31	438 ± 31	0.869	2	4	50	4 (50%)	0.724	25	2 (25%)	0.162	1	12.5	1 (12.5%)	0.444	1	12.5	1 (12.5%)	0.451	0	0	0 (0%)	1	0	0	0 (0%)	1
Fluorouracil	90 Days	13	4.8	13 (4.8%)	436.5	21.5	436.5 ± 21.5	438	31.8	438 ± 31.8	0.282	5	7	53.8	7 (53.8%)	0.78	38.5	5 (38.5%)	0.401	3	23.1	3 (23.1%)	0.557	3	23.1	3 (23.1%)	1	2	15.4	2 (15.4%)	0.739	1	7.7	1 (7.7%)	1
Fluorouracil	Any Time	29	10.7	29 (10.7%)	439.5	19	439.5 ± 19	438	31.5	438 ± 31.5	0.807	15	18	62.1	18 (62.1%)	0.694	51.7	15 (51.7%)	1	10	34.5	10 (34.5%)	0.835	8	27.6	8 (27.6%)	1	6	20.7	6 (20.7%)	1	3	10.3	3 (10.3%)	1
Moxifloxacin	10 Days	3	1.1	3 (1.1%)	443	13	443 ± 13	438	30.2	438 ± 30.2	0.33	2	2	66.7	2 (66.7%)	1	66.7	2 (66.7%)	1	1	33.3	1 (33.3%)	1	1	33.3	1 (33.3%)	1	1	33.3	1 (33.3%)	0.529	0	0	0 (0%)	1
Moxifloxacin	30 Days	6	2.2	6 (2.2%)	444.8	14	444.8 ± 14	438	30.5	438 ± 30.5	0.188	3	5	83.3	5 (83.3%)	0.406	50	3 (50%)	1	1	16.7	1 (16.7%)	0.667	1	16.7	1 (16.7%)	1	1	16.7	1 (16.7%)	1	0	0	0 (0%)	1
Moxifloxacin	60 Days	7	2.6	7 (2.6%)	443	12.8	443 ± 12.8	438	30.8	438 ± 30.8	0.292	4	6	85.7	6 (85.7%)	0.245	57.1	4 (57.1%)	1	1	14.3	1 (14.3%)	0.434	1	14.3	1 (14.3%)	0.677	1	14.3	1 (14.3%)	1	0	0	0 (0%)	1
Moxifloxacin	90 Days	7	2.6	7 (2.6%)	443	12.8	443 ± 12.8	438	30.8	438 ± 30.8	0.292	4	6	85.7	6 (85.7%)	0.245	57.1	4 (57.1%)	1	1	14.3	1 (14.3%)	0.434	1	14.3	1 (14.3%)	0.677	1	14.3	1 (14.3%)	1	0	0	0 (0%)	1
Moxifloxacin	Any Time	20	7.4	20 (7.4%)	440.2	14	440.2 ± 14	438	31.8	438 ± 31.8	0.554	11	13	65	13 (65%)	0.64	55	11 (55%)	0.819	6	30	6 (30%)	1	5	25	5 (25%)	1	4	20	4 (20%)	1	0	0	0 (0%)	1
Eribulin	10 Days	0	0	0 (0%)	N/A	N/A	N/A	438	30.2	438 ± 30.2	1	0	0	0	0 (0%)	1	0	0 (0%)	1	0	0	0 (0%)	1	0	0	0 (0%)	1	0	0	0 (0%)	1	0	0	0 (0%)	1
Eribulin	30 Days	5	1.8	5 (1.8%)	438	24.5	438 ± 24.5	438	30.2	438 ± 30.2	0.243	4	5	100	5 (100%)	0.076	80	4 (80%)	0.371	3	60	3 (60%)	0.333	2	40	2 (40%)	0.619	2	40	2 (40%)	0.307	2	40	2 (40%)	0.102
Eribulin	60 Days	5	1.8	5 (1.8%)	438	24.5	438 ± 24.5	438	30.2	438 ± 30.2	0.243	4	5	100	5 (100%)	0.076	80	4 (80%)	0.371	3	60	3 (60%)	0.333	2	40	2 (40%)	0.619	2	40	2 (40%)	0.307	2	40	2 (40%)	0.102
Eribulin	90 Days	7	2.6	7 (2.6%)	438	15.8	438 ± 15.8	438.2	30.8	438.2 ± 30.8	0.489	5	6	85.7	6 (85.7%)	0.245	71.4	5 (71.4%)	0.448	4	57.1	4 (57.1%)	0.219	3	42.9	3 (42.9%)	0.4	3	42.9	3 (42.9%)	0.184	2	28.6	2 (28.6%)	0.185
Eribulin	Any Time	12	4.4	12 (4.4%)	438	23.2	438 ± 23.2	438	31	438 ± 31	0.376	6	8	66.7	8 (66.7%)	0.766	50	6 (50%)	1	5	41.7	5 (41.7%)	0.534	4	33.3	4 (33.3%)	0.742	4	33.3	4 (33.3%)	0.308	3	25	3 (25%)	0.146
Venlafaxine	10 Days	2	0.7	2 (0.7%)	461.8	0.8	461.8 ± 0.8	438	29.5	438 ± 29.5	0.08	2	2	100	2 (100%)	0.511	100	2 (100%)	0.499	2	100	2 (100%)	0.105	0	0	0 (0%)	1	0	0	0 (0%)	1	0	0	0 (0%)	1
Venlafaxine	30 Days	5	1.8	5 (1.8%)	443	20	443 ± 20	438	30.2	438 ± 30.2	0.273	3	3	60	3 (60%)	1	60	3 (60%)	1	3	60	3 (60%)	0.333	0	0	0 (0%)	1	0	0	0 (0%)	1	0	0	0 (0%)	1
Venlafaxine	60 Days	6	2.2	6 (2.2%)	442	23.8	442 ± 23.8	438	30	438 ± 30	0.658	3	3	50	3 (50%)	0.698	50	3 (50%)	1	3	50	3 (50%)	0.394	0	0	0 (0%)	1	0	0	0 (0%)	1	0	0	0 (0%)	1
Venlafaxine	90 Days	6	2.2	6 (2.2%)	442	23.8	442 ± 23.8	438	30	438 ± 30	0.658	3	3	50	3 (50%)	0.698	50	3 (50%)	1	3	50	3 (50%)	0.394	0	0	0 (0%)	1	0	0	0 (0%)	1	0	0	0 (0%)	1
Venlafaxine	Any Time	15	5.5	15 (5.5%)	443	32	443 ± 32	438	29.2	438 ± 29.2	0.418	8	9	60	9 (60%)	1	53.3	8 (53.3%)	1	7	46.7	7 (46.7%)	0.26	4	26.7	4 (26.7%)	1	4	26.7	4 (26.7%)	0.749	3	20	3 (20%)	0.392
Methadone	10 Days	3	1.1	3 (1.1%)	456	10.5	456 ± 10.5	438	29.8	438 ± 29.8	0.084	2	3	100	3 (100%)	0.266	66.7	2 (66.7%)	1	2	66.7	2 (66.7%)	0.247	2	66.7	2 (66.7%)	0.186	2	66.7	2 (66.7%)	0.124	1	33.3	1 (33.3%)	0.306
Methadone	30 Days	4	1.5	4 (1.5%)	452	23.8	452 ± 23.8	438	29.8	438 ± 29.8	0.5	2	3	75	3 (75%)	0.641	50	2 (50%)	1	2	50	2 (50%)	0.598	2	50	2 (50%)	0.307	2	50	2 (50%)	0.213	1	25	1 (25%)	0.387
Methadone	60 Days	5	1.8	5 (1.8%)	448	13	448 ± 13	438	29.9	438 ± 29.9	0.457	3	4	80	4 (80%)	0.402	60	3 (60%)	1	3	60	3 (60%)	0.333	3	60	3 (60%)	0.132	3	60	3 (60%)	0.074	1	20	1 (20%)	0.458
Methadone	90 Days	5	1.8	5 (1.8%)	448	13	448 ± 13	438	29.9	438 ± 29.9	0.457	3	4	80	4 (80%)	0.402	60	3 (60%)	1	3	60	3 (60%)	0.333	3	60	3 (60%)	0.132	3	60	3 (60%)	0.074	1	20	1 (20%)	0.458
Methadone	Any Time	8	3	8 (3%)	452	28.5	452 ± 28.5	438	29.5	438 ± 29.5	0.113	6	7	87.5	7 (87.5%)	0.144	75	6 (75%)	0.283	6	75	6 (75%)	0.016	6	75	6 (75%)	0.007	6	75	6 (75%)	0.002	2	25	2 (25%)	0.229
Amiodarone	10 Days	3	1.1	3 (1.1%)	441	3.8	441 ± 3.8	438	30.6	438 ± 30.6	0.601	3	3	100	3 (100%)	0.266	100	3 (100%)	0.248	2	66.7	2 (66.7%)	0.247	2	66.7	2 (66.7%)	0.186	2	66.7	2 (66.7%)	0.124	2	66.7	2 (66.7%)	0.035
Amiodarone	30 Days	3	1.1	3 (1.1%)	441	3.8	441 ± 3.8	438	30.6	438 ± 30.6	0.601	3	3	100	3 (100%)	0.266	100	3 (100%)	0.248	2	66.7	2 (66.7%)	0.247	2	66.7	2 (66.7%)	0.186	2	66.7	2 (66.7%)	0.124	2	66.7	2 (66.7%)	0.035
Amiodarone	60 Days	3	1.1	3 (1.1%)	441	3.8	441 ± 3.8	438	30.6	438 ± 30.6	0.601	3	3	100	3 (100%)	0.266	100	3 (100%)	0.248	2	66.7	2 (66.7%)	0.247	2	66.7	2 (66.7%)	0.186	2	66.7	2 (66.7%)	0.124	2	66.7	2 (66.7%)	0.035
Amiodarone	90 Days	3	1.1	3 (1.1%)	441	3.8	441 ± 3.8	438	30.6	438 ± 30.6	0.601	3	3	100	3 (100%)	0.266	100	3 (100%)	0.248	2	66.7	2 (66.7%)	0.247	2	66.7	2 (66.7%)	0.186	2	66.7	2 (66.7%)	0.124	2	66.7	2 (66.7%)	0.035
Amiodarone	Any Time	4	1.5	4 (1.5%)	444.5	7.4	444.5 ± 7.4	438	30.8	438 ± 30.8	0.427	4	4	100	4 (100%)	0.141	100	4 (100%)	0.123	2	50	2 (50%)	0.598	2	50	2 (50%)	0.307	2	50	2 (50%)	0.213	2	50	2 (50%)	0.066
Pazopanib	10 Days	3	1.1	3 (1.1%)	437.5	12.5	437.5 ± 12.5	438	30.6	438 ± 30.6	0.97	2	2	66.7	2 (66.7%)	1	66.7	2 (66.7%)	1	1	33.3	1 (33.3%)	1	0	0	0 (0%)	1	0	0	0 (0%)	1	0	0	0 (0%)	1
Pazopanib	30 Days	3	1.1	3 (1.1%)	437.5	12.5	437.5 ± 12.5	438	30.6	438 ± 30.6	0.97	2	2	66.7	2 (66.7%)	1	66.7	2 (66.7%)	1	1	33.3	1 (33.3%)	1	0	0	0 (0%)	1	0	0	0 (0%)	1	0	0	0 (0%)	1
Pazopanib	60 Days	4	1.5	4 (1.5%)	431.5	17.9	431.5 ± 17.9	438	30.5	438 ± 30.5	0.514	3	3	75	3 (75%)	0.641	75	3 (75%)	0.623	2	50	2 (50%)	0.598	1	25	1 (25%)	1	1	25	1 (25%)	1	0	0	0 (0%)	1
Pazopanib	90 Days	5	1.8	5 (1.8%)	437.5	25	437.5 ± 25	438	30.4	438 ± 30.4	0.863	4	4	80	4 (80%)	0.402	80	4 (80%)	0.371	3	60	3 (60%)	0.333	2	40	2 (40%)	0.619	1	20	1 (20%)	1	0	0	0 (0%)	1
Pazopanib	Any Time	11	4.1	11 (4.1%)	438	25	438 ± 25	438	30.8	438 ± 30.8	0.656	7	8	72.7	8 (72.7%)	0.367	63.6	7 (63.6%)	0.542	5	45.5	5 (45.5%)	0.344	4	36.4	4 (36.4%)	0.503	3	27.3	3 (27.3%)	0.712	1	9.1	1 (9.1%)	1
Sunitinib	10 Days	3	1.1	3 (1.1%)	453.5	13	453.5 ± 13	438	29.8	438 ± 29.8	0.388	2	3	100	3 (100%)	0.266	66.7	2 (66.7%)	1	1	33.3	1 (33.3%)	1	1	33.3	1 (33.3%)	1	1	33.3	1 (33.3%)	0.529	0	0	0 (0%)	1
Sunitinib	30 Days	3	1.1	3 (1.1%)	453.5	13	453.5 ± 13	438	29.8	438 ± 29.8	0.388	2	3	100	3 (100%)	0.266	66.7	2 (66.7%)	1	1	33.3	1 (33.3%)	1	1	33.3	1 (33.3%)	1	1	33.3	1 (33.3%)	0.529	0	0	0 (0%)	1
Sunitinib	60 Days	4	1.5	4 (1.5%)	453	7.2	453 ± 7.2	438	29.8	438 ± 29.8	0.241	2	4	100	4 (100%)	0.141	50	2 (50%)	1	1	25	1 (25%)	1	1	25	1 (25%)	1	1	25	1 (25%)	1	0	0	0 (0%)	1
Sunitinib	90 Days	5	1.8	5 (1.8%)	452.5	12	452.5 ± 12	438	30.1	438 ± 30.1	0.251	3	5	100	5 (100%)	0.076	60	3 (60%)	1	2	40	2 (40%)	0.661	2	40	2 (40%)	0.619	2	40	2 (40%)	0.307	0	0	0 (0%)	1
Sunitinib	Any Time	9	3.3	9 (3.3%)	447.5	22.5	447.5 ± 22.5	438	30.1	438 ± 30.1	0.371	6	8	88.9	8 (88.9%)	0.084	66.7	6 (66.7%)	0.502	5	55.6	5 (55.6%)	0.155	5	55.6	5 (55.6%)	0.121	5	55.6	5 (55.6%)	0.028	2	22.2	2 (22.2%)	0.275
Afluzosin	10 Days	1	0.4	1 (0.4%)	413	0	413 ± 0	438	30.4	438 ± 30.4	0.147	0	0	0	0 (0%)	1	0	0 (0%)	1	0	0	0 (0%)	1	0	0	0 (0%)	1	0	0	0 (0%)	1	0	0	0 (0%)	1
Afluzosin	30 Days	2	0.7	2 (0.7%)	426	13	426 ± 13	438	30.5	438 ± 30.5	0.326	0	0	0	0 (0%)	1	0	0 (0%)	1	0	0	0 (0%)	1	0	0	0 (0%)	1	0	0	0 (0%)	1	0	0	0 (0%)	1
Afluzosin	60 Days	2	0.7	2 (0.7%)	426	13	426 ± 13	438	30.5	438 ± 30.5	0.326	0	0	0	0 (0%)	1	0	0 (0%)	1	0	0	0 (0%)	1	0	0	0 (0%)	1	0	0	0 (0%)	1	0	0	0 (0%)	1
Afluzosin	90 Days	2	0.7	2 (0.7%)	426	13	426 ± 13	438	30.5	438 ± 30.5	0.326	0	0	0	0 (0%)	1	0	0 (0%)	1	0	0	0 (0%)	1	0	0	0 (0%)	1	0	0	0 (0%)	1	0	0	0 (0%)	1
Afluzosin	Any Time	2	0.7	2 (0.7%)	426	13	426 ± 13	438	30.5	438 ± 30.5	0.326	0	0	0	0 (0%)	1	0	0 (0%)	1	0	0	0 (0%)	1	0	0	0 (0%)	1	0	0	0 (0%)	1	0	0	0 (0%)	1
Crizotinib	10 Days	1	0.4	1 (0.4%)	443	0	443 ± 0	438	30.4	438 ± 30.4	0.759	0	0	0	0 (0%)	1	0	0 (0%)	1	0	0	0 (0%)	1	0	0	0 (0%)	1	0	0	0 (0%)	1	0	0	0 (0%)	1
Crizotinib	30 Days	2	0.7	2 (0.7%)	463.5	20.5	463.5 ± 20.5	438	30	438 ± 30	0.169	1	1	50	1 (50%)	1	50	1 (50%)	1	1	50	1 (50%)	0.545	1	50	1 (50%)	0.478	1	50	1 (50%)	0.394	1	50	1 (50%)	0.216
Crizotinib	60 Days	3	1.1	3 (1.1%)	443	43.5	443 ± 43.5	438	30.1	438 ± 30.1	0.865	1	1	33.3	1 (33.3%)	0.574	33.3	1 (33.3%)	0.613	1	33.3	1 (33.3%)	1	1	33.3	1 (33.3%)	1	1	33.3	1 (33.3%)	0.529	1	33.3	1 (33.3%)	0.306
Crizotinib	90 Days	3	1.1	3 (1.1%)	443	43.5	443 ± 43.5	438	30.1	438 ± 30.1	0.865	1	1	33.3	1 (33.3%)	0.574	33.3	1 (33.3%)	0.613	1	33.3	1 (33.3%)	1	1	33.3	1 (33.3%)	1	1	33.3	1 (33.3%)	0.529	1	33.3	1 (33.3%)	0.306
Crizotinib	Any Time	4	1.5	4 (1.5%)	445.5	25.5	445.5 ± 25.5	438	30.2	438 ± 30.2	0.655	2	2	50	2 (50%)	1	50	2 (50%)	1	2	50	2 (50%)	0.598	2	50	2 (50%)	0.307	2	50	2 (50%)	0.213	2	50	2 (50%)	0.066
Nicardipine	10 Days	1	0.4	1 (0.4%)	455.5	0	455.5 ± 0	438	29.9	438 ± 29.9	0.351	1	1	100	1 (100%)	1	100	1 (100%)	1	0	0	0 (0%)	1	0	0	0 (0%)	1	0	0	0 (0%)	1	0	0	0 (0%)	1
Nicardipine	30 Days	2	0.7	2 (0.7%)	454.8	0.8	454.8 ± 0.8	438	29.5	438 ± 29.5	0.195	2	2	100	2 (100%)	0.511	100	2 (100%)	0.499	0	0	0 (0%)	1	0	0	0 (0%)	1	0	0	0 (0%)	1	0	0	0 (0%)	1
Nicardipine	60 Days	2	0.7	2 (0.7%)	454.8	0.8	454.8 ± 0.8	438	29.5	438 ± 29.5	0.195	2	2	100	2 (100%)	0.511	100	2 (100%)	0.499	0	0	0 (0%)	1	0	0	0 (0%)	1	0	0	0 (0%)	1	0	0	0 (0%)	1
Nicardipine	90 Days	2	0.7	2 (0.7%)	454.8	0.8	454.8 ± 0.8	438	29.5	438 ± 29.5	0.195	2	2	100	2 (100%)	0.511	100	2 (100%)	0.499	0	0	0 (0%)	1	0	0	0 (0%)	1	0	0	0 (0%)	1	0	0	0 (0%)	1
Nicardipine	Any Time	11	4.1	11 (4.1%)	446.5	13.2	446.5 ± 13.2	438	29.2	438 ± 29.2	0.17	10	10	90.9	10 (90.9%)	0.028	90.9	10 (90.9%)	0.011	7	63.6	7 (63.6%)	0.043	6	54.5	6 (54.5%)	0.077	6	54.5	6 (54.5%)	0.017	2	18.2	2 (18.2%)	0.365
Papaverine	10 Days	2	0.7	2 (0.7%)	432	7	432 ± 7	438	30.5	438 ± 30.5	0.66	1	1	50	1 (50%)	1	50	1 (50%)	1	0	0	0 (0%)	1	0	0	0 (0%)	1	0	0	0 (0%)	1	0	0	0 (0%)	1
Papaverine	30 Days	2	0.7	2 (0.7%)	432	7	432 ± 7	438	30.5	438 ± 30.5	0.66	1	1	50	1 (50%)	1	50	1 (50%)	1	0	0	0 (0%)	1	0	0	0 (0%)	1	0	0	0 (0%)	1	0	0	0 (0%)	1
Papaverine	60 Days	2	0.7	2 (0.7%)	432	7	432 ± 7	438	30.5	438 ± 30.5	0.66	1	1	50	1 (50%)	1	50	1 (50%)	1	0	0	0 (0%)	1	0	0	0 (0%)	1	0	0	0 (0%)	1	0	0	0 (0%)	1
Papaverine	90 Days	3	1.1	3 (1.1%)	439	8	439 ± 8	438	30.6	438 ± 30.6	0.795	1	1	33.3	1 (33.3%)	0.574	33.3	1 (33.3%)	0.613	0	0	0 (0%)	1	0	0	0 (0%)	1	0	0	0 (0%)	1	0	0	0 (0%)	1
Papaverine	Any Time	6	2.2	6 (2.2%)	442	7.2	442 ± 7.2	438	31	438 ± 31	0.492	4	4	66.7	4 (66.7%)	1	66.7	4 (66.7%)	0.685	3	50	3 (50%)	0.394	1	16.7	1 (16.7%)	1	1	16.7	1 (16.7%)	1	1	16.7	1 (16.7%)	0.521
Tacrolimus	10 Days	2	0.7	2 (0.7%)	437.8	0.2	437.8 ± 0.2	438	30.5	438 ± 30.5	0.953	2	2	100	2 (100%)	0.511	100	2 (100%)	0.499	0	0	0 (0%)	1	0	0	0 (0%)	1	0	0	0 (0%)	1	0	0	0 (0%)	1
Tacrolimus	30 Days	2	0.7	2 (0.7%)	437.8	0.2	437.8 ± 0.2	438	30.5	438 ± 30.5	0.953	2	2	100	2 (100%)	0.511	100	2 (100%)	0.499	0	0	0 (0%)	1	0	0	0 (0%)	1	0	0	0 (0%)	1	0	0	0 (0%)	1
Tacrolimus	60 Days	2	0.7	2 (0.7%)	437.8	0.2	437.8 ± 0.2	438	30.5	438 ± 30.5	0.953	2	2	100	2 (100%)	0.511	100	2 (100%)	0.499	0	0	0 (0%)	1	0	0	0 (0%)	1	0	0	0 (0%)	1	0	0	0 (0%)	1
Tacrolimus	90 Days	2	0.7	2 (0.7%)	437.8	0.2	437.8 ± 0.2	438	30.5	438 ± 30.5	0.953	2	2	100	2 (100%)	0.511	100	2 (100%)	0.499	0	0	0 (0%)	1	0	0	0 (0%)	1	0	0	0 (0%)	1	0	0	0 (0%)	1
Tacrolimus	Any Time	2	0.7	2 (0.7%)	437.8	0.2	437.8 ± 0.2	438	30.5	438 ± 30.5	0.953	2	2	100	2 (100%)	0.511	100	2 (100%)	0.499	0	0	0 (0%)	1	0	0	0 (0%)	1	0	0	0 (0%)	1	0	0	0 (0%)	1
Chlorpromazine	10 Days	1	0.4	1 (0.4%)	434	0	434 ± 0	438	30.4	438 ± 30.4	0.813	1	1	100	1 (100%)	1	100	1 (100%)	1	1	100	1 (100%)	0.325	1	100	1 (100%)	0.277	1	100	1 (100%)	0.221	0	0	0 (0%)	1
Chlorpromazine	30 Days	1	0.4	1 (0.4%)	434	0	434 ± 0	438	30.4	438 ± 30.4	0.813	1	1	100	1 (100%)	1	100	1 (100%)	1	1	100	1 (100%)	0.325	1	100	1 (100%)	0.277	1	100	1 (100%)	0.221	0	0	0 (0%)	1
Chlorpromazine	60 Days	1	0.4	1 (0.4%)	434	0	434 ± 0	438	30.4	438 ± 30.4	0.813	1	1	100	1 (100%)	1	100	1 (100%)	1	1	100	1 (100%)	0.325	1	100	1 (100%)	0.277	1	100	1 (100%)	0.221	0	0	0 (0%)	1
Chlorpromazine	90 Days	2	0.7	2 (0.7%)	430.5	3.5	430.5 ± 3.5	438	30.5	438 ± 30.5	0.562	1	1	50	1 (50%)	1	50	1 (50%)	1	1	50	1 (50%)	0.545	1	50	1 (50%)	0.478	1	50	1 (50%)	0.394	0	0	0 (0%)	1
Chlorpromazine	Any Time	5	1.8	5 (1.8%)	434	7.5	434 ± 7.5	438.2	30.4	438.2 ± 30.4	0.524	2	2	40	2 (40%)	0.653	40	2 (40%)	0.676	2	40	2 (40%)	0.661	2	40	2 (40%)	0.619	2	40	2 (40%)	0.307	0	0	0 (0%)	1
Cilostazol	10 Days	1	0.4	1 (0.4%)	433	0	433 ± 0	438	30.4	438 ± 30.4	0.788	0	0	0	0 (0%)	1	0	0 (0%)	1	0	0	0 (0%)	1	0	0	0 (0%)	1	0	0	0 (0%)	1	0	0	0 (0%)	1
Cilostazol	30 Days	1	0.4	1 (0.4%)	433	0	433 ± 0	438	30.4	438 ± 30.4	0.788	0	0	0	0 (0%)	1	0	0 (0%)	1	0	0	0 (0%)	1	0	0	0 (0%)	1	0	0	0 (0%)	1	0	0	0 (0%)	1
Cilostazol	60 Days	1	0.4	1 (0.4%)	433	0	433 ± 0	438	30.4	438 ± 30.4	0.788	0	0	0	0 (0%)	1	0	0 (0%)	1	0	0	0 (0%)	1	0	0	0 (0%)	1	0	0	0 (0%)	1	0	0	0 (0%)	1
Cilostazol	90 Days	1	0.4	1 (0.4%)	433	0	433 ± 0	438	30.4	438 ± 30.4	0.788	0	0	0	0 (0%)	1	0	0 (0%)	1	0	0	0 (0%)	1	0	0	0 (0%)	1	0	0	0 (0%)	1	0	0	0 (0%)	1
Cilostazol	Any Time	1	0.4	1 (0.4%)	433	0	433 ± 0	438	30.4	438 ± 30.4	0.788	0	0	0	0 (0%)	1	0	0 (0%)	1	0	0	0 (0%)	1	0	0	0 (0%)	1	0	0	0 (0%)	1	0	0	0 (0%)	1
Clarithromycin	10 Days	0	0	0 (0%)	N/A	N/A	N/A	438	30.2	438 ± 30.2	1	0	0	0	0 (0%)	1	0	0 (0%)	1	0	0	0 (0%)	1	0	0	0 (0%)	1	0	0	0 (0%)	1	0	0	0 (0%)	1
Clarithromycin	30 Days	1	0.4	1 (0.4%)	464	0	464 ± 0	438	29.9	438 ± 29.9	0.199	1	1	100	1 (100%)	1	100	1 (100%)	1	1	100	1 (100%)	0.325	1	100	1 (100%)	0.277	1	100	1 (100%)	0.221	1	100	1 (100%)	0.114
Clarithromycin	60 Days	2	0.7	2 (0.7%)	453.5	10.5	453.5 ± 10.5	438	30	438 ± 30	0.26	2	2	100	2 (100%)	0.511	100	2 (100%)	0.499	2	100	2 (100%)	0.105	1	50	1 (50%)	0.478	1	50	1 (50%)	0.394	1	50	1 (50%)	0.216
Clarithromycin	90 Days	2	0.7	2 (0.7%)	453.5	10.5	453.5 ± 10.5	438	30	438 ± 30	0.26	2	2	100	2 (100%)	0.511	100	2 (100%)	0.499	2	100	2 (100%)	0.105	1	50	1 (50%)	0.478	1	50	1 (50%)	0.394	1	50	1 (50%)	0.216
Clarithromycin	Any Time	7	2.6	7 (2.6%)	455	21.5	455 ± 21.5	438	29.8	438 ± 29.8	0.214	5	5	71.4	5 (71.4%)	0.703	71.4	5 (71.4%)	0.448	2	28.6	2 (28.6%)	1	1	14.3	1 (14.3%)	0.677	1	14.3	1 (14.3%)	1	1	14.3	1 (14.3%)	0.577
Degarelix	10 Days	0	0	0 (0%)	N/A	N/A	N/A	438	30.2	438 ± 30.2	1	0	0	0	0 (0%)	1	0	0 (0%)	1	0	0	0 (0%)	1	0	0	0 (0%)	1	0	0	0 (0%)	1	0	0	0 (0%)	1
Degarelix	30 Days	1	0.4	1 (0.4%)	480	0	480 ± 0	438	29.9	438 ± 29.9	0.106	1	1	100	1 (100%)	1	100	1 (100%)	1	1	100	1 (100%)	0.325	1	100	1 (100%)	0.277	0	0	0 (0%)	1	0	0	0 (0%)	1
Degarelix	60 Days	1	0.4	1 (0.4%)	480	0	480 ± 0	438	29.9	438 ± 29.9	0.106	1	1	100	1 (100%)	1	100	1 (100%)	1	1	100	1 (100%)	0.325	1	100	1 (100%)	0.277	0	0	0 (0%)	1	0	0	0 (0%)	1
Degarelix	90 Days	1	0.4	1 (0.4%)	480	0	480 ± 0	438	29.9	438 ± 29.9	0.106	1	1	100	1 (100%)	1	100	1 (100%)	1	1	100	1 (100%)	0.325	1	100	1 (100%)	0.277	0	0	0 (0%)	1	0	0	0 (0%)	1
Degarelix	Any Time	3	1.1	3 (1.1%)	449	30.2	449 ± 30.2	438	30.1	438 ± 30.1	0.5	2	2	66.7	2 (66.7%)	1	66.7	2 (66.7%)	1	1	33.3	1 (33.3%)	1	1	33.3	1 (33.3%)	1	0	0	0 (0%)	1	0	0	0 (0%)	1
Dextromethorphan	10 Days	0	0	0 (0%)	N/A	N/A	N/A	438	30.2	438 ± 30.2	1	0	0	0	0 (0%)	1	0	0 (0%)	1	0	0	0 (0%)	1	0	0	0 (0%)	1	0	0	0 (0%)	1	0	0	0 (0%)	1
Dextromethorphan	30 Days	1	0.4	1 (0.4%)	450.5	0	450.5 ± 0	438	30.4	438 ± 30.4	0.428	1	1	100	1 (100%)	1	100	1 (100%)	1	1	100	1 (100%)	0.325	0	0	0 (0%)	1	0	0	0 (0%)	1	0	0	0 (0%)	1
Dextromethorphan	60 Days	1	0.4	1 (0.4%)	450.5	0	450.5 ± 0	438	30.4	438 ± 30.4	0.428	1	1	100	1 (100%)	1	100	1 (100%)	1	1	100	1 (100%)	0.325	0	0	0 (0%)	1	0	0	0 (0%)	1	0	0	0 (0%)	1
Dextromethorphan	90 Days	1	0.4	1 (0.4%)	450.5	0	450.5 ± 0	438	30.4	438 ± 30.4	0.428	1	1	100	1 (100%)	1	100	1 (100%)	1	1	100	1 (100%)	0.325	0	0	0 (0%)	1	0	0	0 (0%)	1	0	0	0 (0%)	1
Dextromethorphan	Any Time	10	3.7	10 (3.7%)	447	13.5	447 ± 13.5	438	30.5	438 ± 30.5	0.1	6	6	60	6 (60%)	1	60	6 (60%)	0.75	6	60	6 (60%)	0.083	4	40	4 (40%)	0.471	4	40	4 (40%)	0.236	1	10	1 (10%)	1
Flecainide	10 Days	0	0	0 (0%)	N/A	N/A	N/A	438	30.2	438 ± 30.2	1	0	0	0	0 (0%)	1	0	0 (0%)	1	0	0	0 (0%)	1	0	0	0 (0%)	1	0	0	0 (0%)	1	0	0	0 (0%)	1
Flecainide	30 Days	1	0.4	1 (0.4%)	469	0	469 ± 0	438	29.9	438 ± 29.9	0.158	1	1	100	1 (100%)	1	100	1 (100%)	1	0	0	0 (0%)	1	0	0	0 (0%)	1	0	0	0 (0%)	1	0	0	0 (0%)	1
Flecainide	60 Days	1	0.4	1 (0.4%)	469	0	469 ± 0	438	29.9	438 ± 29.9	0.158	1	1	100	1 (100%)	1	100	1 (100%)	1	0	0	0 (0%)	1	0	0	0 (0%)	1	0	0	0 (0%)	1	0	0	0 (0%)	1
Flecainide	90 Days	1	0.4	1 (0.4%)	469	0	469 ± 0	438	29.9	438 ± 29.9	0.158	1	1	100	1 (100%)	1	100	1 (100%)	1	0	0	0 (0%)	1	0	0	0 (0%)	1	0	0	0 (0%)	1	0	0	0 (0%)	1
Flecainide	Any Time	1	0.4	1 (0.4%)	469	0	469 ± 0	438	29.9	438 ± 29.9	0.158	1	1	100	1 (100%)	1	100	1 (100%)	1	0	0	0 (0%)	1	0	0	0 (0%)	1	0	0	0 (0%)	1	0	0	0 (0%)	1
Hydroxychloroquine	10 Days	1	0.4	1 (0.4%)	472.5	0	472.5 ± 0	438	29.9	438 ± 29.9	0.142	1	1	100	1 (100%)	1	100	1 (100%)	1	1	100	1 (100%)	0.325	1	100	1 (100%)	0.277	1	100	1 (100%)	0.221	0	0	0 (0%)	1
Hydroxychloroquine	30 Days	1	0.4	1 (0.4%)	472.5	0	472.5 ± 0	438	29.9	438 ± 29.9	0.142	1	1	100	1 (100%)	1	100	1 (100%)	1	1	100	1 (100%)	0.325	1	100	1 (100%)	0.277	1	100	1 (100%)	0.221	0	0	0 (0%)	1
Hydroxychloroquine	60 Days	1	0.4	1 (0.4%)	472.5	0	472.5 ± 0	438	29.9	438 ± 29.9	0.142	1	1	100	1 (100%)	1	100	1 (100%)	1	1	100	1 (100%)	0.325	1	100	1 (100%)	0.277	1	100	1 (100%)	0.221	0	0	0 (0%)	1
Hydroxychloroquine	90 Days	1	0.4	1 (0.4%)	472.5	0	472.5 ± 0	438	29.9	438 ± 29.9	0.142	1	1	100	1 (100%)	1	100	1 (100%)	1	1	100	1 (100%)	0.325	1	100	1 (100%)	0.277	1	100	1 (100%)	0.221	0	0	0 (0%)	1
Hydroxychloroquine	Any Time	3	1.1	3 (1.1%)	461	27.2	461 ± 27.2	438	29.6	438 ± 29.6	0.388	2	2	66.7	2 (66.7%)	1	66.7	2 (66.7%)	1	2	66.7	2 (66.7%)	0.247	1	33.3	1 (33.3%)	1	1	33.3	1 (33.3%)	0.529	0	0	0 (0%)	1
Imipramine	10 Days	1	0.4	1 (0.4%)	424	0	424 ± 0	438	30.4	438 ± 30.4	0.447	1	1	100	1 (100%)	1	100	1 (100%)	1	0	0	0 (0%)	1	0	0	0 (0%)	1	0	0	0 (0%)	1	0	0	0 (0%)	1
Imipramine	30 Days	1	0.4	1 (0.4%)	424	0	424 ± 0	438	30.4	438 ± 30.4	0.447	1	1	100	1 (100%)	1	100	1 (100%)	1	0	0	0 (0%)	1	0	0	0 (0%)	1	0	0	0 (0%)	1	0	0	0 (0%)	1
Imipramine	60 Days	1	0.4	1 (0.4%)	424	0	424 ± 0	438	30.4	438 ± 30.4	0.447	1	1	100	1 (100%)	1	100	1 (100%)	1	0	0	0 (0%)	1	0	0	0 (0%)	1	0	0	0 (0%)	1	0	0	0 (0%)	1
Imipramine	90 Days	1	0.4	1 (0.4%)	424	0	424 ± 0	438	30.4	438 ± 30.4	0.447	1	1	100	1 (100%)	1	100	1 (100%)	1	0	0	0 (0%)	1	0	0	0 (0%)	1	0	0	0 (0%)	1	0	0	0 (0%)	1
Imipramine	Any Time	1	0.4	1 (0.4%)	424	0	424 ± 0	438	30.4	438 ± 30.4	0.447	1	1	100	1 (100%)	1	100	1 (100%)	1	0	0	0 (0%)	1	0	0	0 (0%)	1	0	0	0 (0%)	1	0	0	0 (0%)	1
Lenvatinib	10 Days	0	0	0 (0%)	N/A	N/A	N/A	438	30.2	438 ± 30.2	1	0	0	0	0 (0%)	1	0	0 (0%)	1	0	0	0 (0%)	1	0	0	0 (0%)	1	0	0	0 (0%)	1	0	0	0 (0%)	1
Lenvatinib	30 Days	1	0.4	1 (0.4%)	559	0	559 ± 0	438	29.9	438 ± 29.9	0.087	1	1	100	1 (100%)	1	100	1 (100%)	1	1	100	1 (100%)	0.325	1	100	1 (100%)	0.277	1	100	1 (100%)	0.221	1	100	1 (100%)	0.114
Lenvatinib	60 Days	1	0.4	1 (0.4%)	559	0	559 ± 0	438	29.9	438 ± 29.9	0.087	1	1	100	1 (100%)	1	100	1 (100%)	1	1	100	1 (100%)	0.325	1	100	1 (100%)	0.277	1	100	1 (100%)	0.221	1	100	1 (100%)	0.114
Lenvatinib	90 Days	1	0.4	1 (0.4%)	559	0	559 ± 0	438	29.9	438 ± 29.9	0.087	1	1	100	1 (100%)	1	100	1 (100%)	1	1	100	1 (100%)	0.325	1	100	1 (100%)	0.277	1	100	1 (100%)	0.221	1	100	1 (100%)	0.114
Lenvatinib	Any Time	2	0.7	2 (0.7%)	515	44	515 ± 44	438	29.5	438 ± 29.5	0.025	2	2	100	2 (100%)	0.511	100	2 (100%)	0.499	2	100	2 (100%)	0.105	2	100	2 (100%)	0.076	2	100	2 (100%)	0.048	2	100	2 (100%)	0.013
Memantine	10 Days	1	0.4	1 (0.4%)	437	0	437 ± 0	438	30.4	438 ± 30.4	0.924	0	0	0	0 (0%)	1	0	0 (0%)	1	0	0	0 (0%)	1	0	0	0 (0%)	1	0	0	0 (0%)	1	0	0	0 (0%)	1
Memantine	30 Days	1	0.4	1 (0.4%)	437	0	437 ± 0	438	30.4	438 ± 30.4	0.924	0	0	0	0 (0%)	1	0	0 (0%)	1	0	0	0 (0%)	1	0	0	0 (0%)	1	0	0	0 (0%)	1	0	0	0 (0%)	1
Memantine	60 Days	1	0.4	1 (0.4%)	437	0	437 ± 0	438	30.4	438 ± 30.4	0.924	0	0	0	0 (0%)	1	0	0 (0%)	1	0	0	0 (0%)	1	0	0	0 (0%)	1	0	0	0 (0%)	1	0	0	0 (0%)	1
Memantine	90 Days	2	0.7	2 (0.7%)	443.5	6.5	443.5 ± 6.5	438	30.5	438 ± 30.5	0.634	0	0	0	0 (0%)	1	0	0 (0%)	1	0	0	0 (0%)	1	0	0	0 (0%)	1	0	0	0 (0%)	1	0	0	0 (0%)	1
Memantine	Any Time	3	1.1	3 (1.1%)	450	10.2	450 ± 10.2	438	30.2	438 ± 30.2	0.301	1	1	33.3	1 (33.3%)	0.574	33.3	1 (33.3%)	0.613	1	33.3	1 (33.3%)	1	1	33.3	1 (33.3%)	1	0	0	0 (0%)	1	0	0	0 (0%)	1
Nortriptyline	10 Days	1	0.4	1 (0.4%)	455	0	455 ± 0	438	29.9	438 ± 29.9	0.361	1	1	100	1 (100%)	1	100	1 (100%)	1	0	0	0 (0%)	1	0	0	0 (0%)	1	0	0	0 (0%)	1	0	0	0 (0%)	1
Nortriptyline	30 Days	1	0.4	1 (0.4%)	455	0	455 ± 0	438	29.9	438 ± 29.9	0.361	1	1	100	1 (100%)	1	100	1 (100%)	1	0	0	0 (0%)	1	0	0	0 (0%)	1	0	0	0 (0%)	1	0	0	0 (0%)	1
Nortriptyline	60 Days	4	1.5	4 (1.5%)	446	14.5	446 ± 14.5	438	30.2	438 ± 30.2	0.787	4	4	100	4 (100%)	0.141	100	4 (100%)	0.123	3	75	3 (75%)	0.102	2	50	2 (50%)	0.307	2	50	2 (50%)	0.213	1	25	1 (25%)	0.387
Nortriptyline	90 Days	4	1.5	4 (1.5%)	446	14.5	446 ± 14.5	438	30.2	438 ± 30.2	0.787	4	4	100	4 (100%)	0.141	100	4 (100%)	0.123	3	75	3 (75%)	0.102	2	50	2 (50%)	0.307	2	50	2 (50%)	0.213	1	25	1 (25%)	0.387
Nortriptyline	Any Time	9	3.3	9 (3.3%)	443	9	443 ± 9	438	30.8	438 ± 30.8	0.452	7	8	88.9	8 (88.9%)	0.084	77.8	7 (77.8%)	0.174	5	55.6	5 (55.6%)	0.155	4	44.4	4 (44.4%)	0.267	4	44.4	4 (44.4%)	0.113	1	11.1	1 (11.1%)	1
Perflutren	10 Days	1	0.4	1 (0.4%)	431	0	431 ± 0	438	30.4	438 ± 30.4	0.659	1	1	100	1 (100%)	1	100	1 (100%)	1	1	100	1 (100%)	0.325	1	100	1 (100%)	0.277	1	100	1 (100%)	0.221	1	100	1 (100%)	0.114
Perflutren	30 Days	1	0.4	1 (0.4%)	431	0	431 ± 0	438	30.4	438 ± 30.4	0.659	1	1	100	1 (100%)	1	100	1 (100%)	1	1	100	1 (100%)	0.325	1	100	1 (100%)	0.277	1	100	1 (100%)	0.221	1	100	1 (100%)	0.114
Perflutren	60 Days	1	0.4	1 (0.4%)	431	0	431 ± 0	438	30.4	438 ± 30.4	0.659	1	1	100	1 (100%)	1	100	1 (100%)	1	1	100	1 (100%)	0.325	1	100	1 (100%)	0.277	1	100	1 (100%)	0.221	1	100	1 (100%)	0.114
Perflutren	90 Days	1	0.4	1 (0.4%)	431	0	431 ± 0	438	30.4	438 ± 30.4	0.659	1	1	100	1 (100%)	1	100	1 (100%)	1	1	100	1 (100%)	0.325	1	100	1 (100%)	0.277	1	100	1 (100%)	0.221	1	100	1 (100%)	0.114
Perflutren	Any Time	2	0.7	2 (0.7%)	437.5	6.5	437.5 ± 6.5	438	30.5	438 ± 30.5	0.953	2	2	100	2 (100%)	0.511	100	2 (100%)	0.499	1	50	1 (50%)	0.545	1	50	1 (50%)	0.478	1	50	1 (50%)	0.394	1	50	1 (50%)	0.216
Tolterodine	10 Days	1	0.4	1 (0.4%)	453.5	0	453.5 ± 0	438	29.9	438 ± 29.9	0.381	1	1	100	1 (100%)	1	100	1 (100%)	1	1	100	1 (100%)	0.325	1	100	1 (100%)	0.277	1	100	1 (100%)	0.221	0	0	0 (0%)	1
Tolterodine	30 Days	1	0.4	1 (0.4%)	453.5	0	453.5 ± 0	438	29.9	438 ± 29.9	0.381	1	1	100	1 (100%)	1	100	1 (100%)	1	1	100	1 (100%)	0.325	1	100	1 (100%)	0.277	1	100	1 (100%)	0.221	0	0	0 (0%)	1
Tolterodine	60 Days	1	0.4	1 (0.4%)	453.5	0	453.5 ± 0	438	29.9	438 ± 29.9	0.381	1	1	100	1 (100%)	1	100	1 (100%)	1	1	100	1 (100%)	0.325	1	100	1 (100%)	0.277	1	100	1 (100%)	0.221	0	0	0 (0%)	1
Tolterodine	90 Days	1	0.4	1 (0.4%)	453.5	0	453.5 ± 0	438	29.9	438 ± 29.9	0.381	1	1	100	1 (100%)	1	100	1 (100%)	1	1	100	1 (100%)	0.325	1	100	1 (100%)	0.277	1	100	1 (100%)	0.221	0	0	0 (0%)	1
Tolterodine	Any Time	11	4.1	11 (4.1%)	441.5	13.5	441.5 ± 13.5	438	30.2	438 ± 30.2	0.308	8	8	72.7	8 (72.7%)	0.367	72.7	8 (72.7%)	0.219	5	45.5	5 (45.5%)	0.344	5	45.5	5 (45.5%)	0.184	4	36.4	4 (36.4%)	0.268	1	9.1	1 (9.1%)	1
Apalutamide	10 Days	0	0	0 (0%)	N/A	N/A	N/A	438	30.2	438 ± 30.2	1	0	0	0	0 (0%)	1	0	0 (0%)	1	0	0	0 (0%)	1	0	0	0 (0%)	1	0	0	0 (0%)	1	0	0	0 (0%)	1
Apalutamide	30 Days	0	0	0 (0%)	N/A	N/A	N/A	438	30.2	438 ± 30.2	1	0	0	0	0 (0%)	1	0	0 (0%)	1	0	0	0 (0%)	1	0	0	0 (0%)	1	0	0	0 (0%)	1	0	0	0 (0%)	1
Apalutamide	60 Days	0	0	0 (0%)	N/A	N/A	N/A	438	30.2	438 ± 30.2	1	0	0	0	0 (0%)	1	0	0 (0%)	1	0	0	0 (0%)	1	0	0	0 (0%)	1	0	0	0 (0%)	1	0	0	0 (0%)	1
Apalutamide	90 Days	0	0	0 (0%)	N/A	N/A	N/A	438	30.2	438 ± 30.2	1	0	0	0	0 (0%)	1	0	0 (0%)	1	0	0	0 (0%)	1	0	0	0 (0%)	1	0	0	0 (0%)	1	0	0	0 (0%)	1
Apalutamide	Any Time	0	0	0 (0%)	N/A	N/A	N/A	438	30.2	438 ± 30.2	1	0	0	0	0 (0%)	1	0	0 (0%)	1	0	0	0 (0%)	1	0	0	0 (0%)	1	0	0	0 (0%)	1	0	0	0 (0%)	1
Aripiprazole	10 Days	0	0	0 (0%)	N/A	N/A	N/A	438	30.2	438 ± 30.2	1	0	0	0	0 (0%)	1	0	0 (0%)	1	0	0	0 (0%)	1	0	0	0 (0%)	1	0	0	0 (0%)	1	0	0	0 (0%)	1
Aripiprazole	30 Days	0	0	0 (0%)	N/A	N/A	N/A	438	30.2	438 ± 30.2	1	0	0	0	0 (0%)	1	0	0 (0%)	1	0	0	0 (0%)	1	0	0	0 (0%)	1	0	0	0 (0%)	1	0	0	0 (0%)	1
Aripiprazole	60 Days	0	0	0 (0%)	N/A	N/A	N/A	438	30.2	438 ± 30.2	1	0	0	0	0 (0%)	1	0	0 (0%)	1	0	0	0 (0%)	1	0	0	0 (0%)	1	0	0	0 (0%)	1	0	0	0 (0%)	1
Aripiprazole	90 Days	0	0	0 (0%)	N/A	N/A	N/A	438	30.2	438 ± 30.2	1	0	0	0	0 (0%)	1	0	0 (0%)	1	0	0	0 (0%)	1	0	0	0 (0%)	1	0	0	0 (0%)	1	0	0	0 (0%)	1
Aripiprazole	Any Time	1	0.4	1 (0.4%)	449.5	0	449.5 ± 0	438	30.4	438 ± 30.4	0.466	1	1	100	1 (100%)	1	100	1 (100%)	1	0	0	0 (0%)	1	0	0	0 (0%)	1	0	0	0 (0%)	1	0	0	0 (0%)	1
Atomoxetine	10 Days	0	0	0 (0%)	N/A	N/A	N/A	438	30.2	438 ± 30.2	1	0	0	0	0 (0%)	1	0	0 (0%)	1	0	0	0 (0%)	1	0	0	0 (0%)	1	0	0	0 (0%)	1	0	0	0 (0%)	1
Atomoxetine	30 Days	0	0	0 (0%)	N/A	N/A	N/A	438	30.2	438 ± 30.2	1	0	0	0	0 (0%)	1	0	0 (0%)	1	0	0	0 (0%)	1	0	0	0 (0%)	1	0	0	0 (0%)	1	0	0	0 (0%)	1
Atomoxetine	60 Days	0	0	0 (0%)	N/A	N/A	N/A	438	30.2	438 ± 30.2	1	0	0	0	0 (0%)	1	0	0 (0%)	1	0	0	0 (0%)	1	0	0	0 (0%)	1	0	0	0 (0%)	1	0	0	0 (0%)	1
Atomoxetine	90 Days	0	0	0 (0%)	N/A	N/A	N/A	438	30.2	438 ± 30.2	1	0	0	0	0 (0%)	1	0	0 (0%)	1	0	0	0 (0%)	1	0	0	0 (0%)	1	0	0	0 (0%)	1	0	0	0 (0%)	1
Atomoxetine	Any Time	0	0	0 (0%)	N/A	N/A	N/A	438	30.2	438 ± 30.2	1	0	0	0	0 (0%)	1	0	0 (0%)	1	0	0	0 (0%)	1	0	0	0 (0%)	1	0	0	0 (0%)	1	0	0	0 (0%)	1
Buprenorphine	10 Days	0	0	0 (0%)	N/A	N/A	N/A	438	30.2	438 ± 30.2	1	0	0	0	0 (0%)	1	0	0 (0%)	1	0	0	0 (0%)	1	0	0	0 (0%)	1	0	0	0 (0%)	1	0	0	0 (0%)	1
Buprenorphine	30 Days	0	0	0 (0%)	N/A	N/A	N/A	438	30.2	438 ± 30.2	1	0	0	0	0 (0%)	1	0	0 (0%)	1	0	0	0 (0%)	1	0	0	0 (0%)	1	0	0	0 (0%)	1	0	0	0 (0%)	1
Buprenorphine	60 Days	0	0	0 (0%)	N/A	N/A	N/A	438	30.2	438 ± 30.2	1	0	0	0	0 (0%)	1	0	0 (0%)	1	0	0	0 (0%)	1	0	0	0 (0%)	1	0	0	0 (0%)	1	0	0	0 (0%)	1
Buprenorphine	90 Days	0	0	0 (0%)	N/A	N/A	N/A	438	30.2	438 ± 30.2	1	0	0	0	0 (0%)	1	0	0 (0%)	1	0	0	0 (0%)	1	0	0	0 (0%)	1	0	0	0 (0%)	1	0	0	0 (0%)	1
Buprenorphine	Any Time	0	0	0 (0%)	N/A	N/A	N/A	438	30.2	438 ± 30.2	1	0	0	0	0 (0%)	1	0	0 (0%)	1	0	0	0 (0%)	1	0	0	0 (0%)	1	0	0	0 (0%)	1	0	0	0 (0%)	1
Cabozantinib	10 Days	0	0	0 (0%)	N/A	N/A	N/A	438	30.2	438 ± 30.2	1	0	0	0	0 (0%)	1	0	0 (0%)	1	0	0	0 (0%)	1	0	0	0 (0%)	1	0	0	0 (0%)	1	0	0	0 (0%)	1
Cabozantinib	30 Days	0	0	0 (0%)	N/A	N/A	N/A	438	30.2	438 ± 30.2	1	0	0	0	0 (0%)	1	0	0 (0%)	1	0	0	0 (0%)	1	0	0	0 (0%)	1	0	0	0 (0%)	1	0	0	0 (0%)	1
Cabozantinib	60 Days	1	0.4	1 (0.4%)	491.5	0	491.5 ± 0	438	29.9	438 ± 29.9	0.097	1	1	100	1 (100%)	1	100	1 (100%)	1	1	100	1 (100%)	0.325	1	100	1 (100%)	0.277	1	100	1 (100%)	0.221	0	0	0 (0%)	1
Cabozantinib	90 Days	1	0.4	1 (0.4%)	491.5	0	491.5 ± 0	438	29.9	438 ± 29.9	0.097	1	1	100	1 (100%)	1	100	1 (100%)	1	1	100	1 (100%)	0.325	1	100	1 (100%)	0.277	1	100	1 (100%)	0.221	0	0	0 (0%)	1
Cabozantinib	Any Time	1	0.4	1 (0.4%)	491.5	0	491.5 ± 0	438	29.9	438 ± 29.9	0.097	1	1	100	1 (100%)	1	100	1 (100%)	1	1	100	1 (100%)	0.325	1	100	1 (100%)	0.277	1	100	1 (100%)	0.221	0	0	0 (0%)	1
Dabrafenib	10 Days	0	0	0 (0%)	N/A	N/A	N/A	438	30.2	438 ± 30.2	1	0	0	0	0 (0%)	1	0	0 (0%)	1	0	0	0 (0%)	1	0	0	0 (0%)	1	0	0	0 (0%)	1	0	0	0 (0%)	1
Dabrafenib	30 Days	0	0	0 (0%)	N/A	N/A	N/A	438	30.2	438 ± 30.2	1	0	0	0	0 (0%)	1	0	0 (0%)	1	0	0	0 (0%)	1	0	0	0 (0%)	1	0	0	0 (0%)	1	0	0	0 (0%)	1
Dabrafenib	60 Days	1	0.4	1 (0.4%)	442.5	0	442.5 ± 0	438	30.4	438 ± 30.4	0.788	1	1	100	1 (100%)	1	100	1 (100%)	1	1	100	1 (100%)	0.325	1	100	1 (100%)	0.277	1	100	1 (100%)	0.221	1	100	1 (100%)	0.114
Dabrafenib	90 Days	2	0.7	2 (0.7%)	444.5	2	444.5 ± 2	438	30.5	438 ± 30.5	0.599	2	2	100	2 (100%)	0.511	100	2 (100%)	0.499	2	100	2 (100%)	0.105	2	100	2 (100%)	0.076	1	50	1 (50%)	0.394	1	50	1 (50%)	0.216
Dabrafenib	Any Time	4	1.5	4 (1.5%)	451.2	19	451.2 ± 19	438	30	438 ± 30	0.091	4	4	100	4 (100%)	0.141	100	4 (100%)	0.123	4	100	4 (100%)	0.011	4	100	4 (100%)	0.006	3	75	3 (75%)	0.035	2	50	2 (50%)	0.066
Dasatinib	10 Days	0	0	0 (0%)	N/A	N/A	N/A	438	30.2	438 ± 30.2	1	0	0	0	0 (0%)	1	0	0 (0%)	1	0	0	0 (0%)	1	0	0	0 (0%)	1	0	0	0 (0%)	1	0	0	0 (0%)	1
Dasatinib	30 Days	0	0	0 (0%)	N/A	N/A	N/A	438	30.2	438 ± 30.2	1	0	0	0	0 (0%)	1	0	0 (0%)	1	0	0	0 (0%)	1	0	0	0 (0%)	1	0	0	0 (0%)	1	0	0	0 (0%)	1
Dasatinib	60 Days	0	0	0 (0%)	N/A	N/A	N/A	438	30.2	438 ± 30.2	1	0	0	0	0 (0%)	1	0	0 (0%)	1	0	0	0 (0%)	1	0	0	0 (0%)	1	0	0	0 (0%)	1	0	0	0 (0%)	1
Dasatinib	90 Days	0	0	0 (0%)	N/A	N/A	N/A	438	30.2	438 ± 30.2	1	0	0	0	0 (0%)	1	0	0 (0%)	1	0	0	0 (0%)	1	0	0	0 (0%)	1	0	0	0 (0%)	1	0	0	0 (0%)	1
Dasatinib	Any Time	1	0.4	1 (0.4%)	490	0	490 ± 0	438	29.9	438 ± 29.9	0.099	1	1	100	1 (100%)	1	100	1 (100%)	1	1	100	1 (100%)	0.325	1	100	1 (100%)	0.277	1	100	1 (100%)	0.221	1	100	1 (100%)	0.114
Dexmedetomidine	10 Days	0	0	0 (0%)	N/A	N/A	N/A	438	30.2	438 ± 30.2	1	0	0	0	0 (0%)	1	0	0 (0%)	1	0	0	0 (0%)	1	0	0	0 (0%)	1	0	0	0 (0%)	1	0	0	0 (0%)	1
Dexmedetomidine	30 Days	0	0	0 (0%)	N/A	N/A	N/A	438	30.2	438 ± 30.2	1	0	0	0	0 (0%)	1	0	0 (0%)	1	0	0	0 (0%)	1	0	0	0 (0%)	1	0	0	0 (0%)	1	0	0	0 (0%)	1
Dexmedetomidine	60 Days	0	0	0 (0%)	N/A	N/A	N/A	438	30.2	438 ± 30.2	1	0	0	0	0 (0%)	1	0	0 (0%)	1	0	0	0 (0%)	1	0	0	0 (0%)	1	0	0	0 (0%)	1	0	0	0 (0%)	1
Dexmedetomidine	90 Days	0	0	0 (0%)	N/A	N/A	N/A	438	30.2	438 ± 30.2	1	0	0	0	0 (0%)	1	0	0 (0%)	1	0	0	0 (0%)	1	0	0	0 (0%)	1	0	0	0 (0%)	1	0	0	0 (0%)	1
Dexmedetomidine	Any Time	5	1.8	5 (1.8%)	448	25	448 ± 25	438	30.4	438 ± 30.4	0.626	3	5	100	5 (100%)	0.076	60	3 (60%)	1	2	40	2 (40%)	0.661	2	40	2 (40%)	0.619	2	40	2 (40%)	0.307	1	20	1 (20%)	0.458
Dolasetron	10 Days	0	0	0 (0%)	N/A	N/A	N/A	438	30.2	438 ± 30.2	1	0	0	0	0 (0%)	1	0	0 (0%)	1	0	0	0 (0%)	1	0	0	0 (0%)	1	0	0	0 (0%)	1	0	0	0 (0%)	1
Dolasetron	30 Days	0	0	0 (0%)	N/A	N/A	N/A	438	30.2	438 ± 30.2	1	0	0	0	0 (0%)	1	0	0 (0%)	1	0	0	0 (0%)	1	0	0	0 (0%)	1	0	0	0 (0%)	1	0	0	0 (0%)	1
Dolasetron	60 Days	0	0	0 (0%)	N/A	N/A	N/A	438	30.2	438 ± 30.2	1	0	0	0	0 (0%)	1	0	0 (0%)	1	0	0	0 (0%)	1	0	0	0 (0%)	1	0	0	0 (0%)	1	0	0	0 (0%)	1
Dolasetron	90 Days	0	0	0 (0%)	N/A	N/A	N/A	438	30.2	438 ± 30.2	1	0	0	0	0 (0%)	1	0	0 (0%)	1	0	0	0 (0%)	1	0	0	0 (0%)	1	0	0	0 (0%)	1	0	0	0 (0%)	1
Dolasetron	Any Time	2	0.7	2 (0.7%)	430.5	7.5	430.5 ± 7.5	438	30.5	438 ± 30.5	0.538	1	1	50	1 (50%)	1	50	1 (50%)	1	0	0	0 (0%)	1	0	0	0 (0%)	1	0	0	0 (0%)	1	0	0	0 (0%)	1
Droperidol	10 Days	0	0	0 (0%)	N/A	N/A	N/A	438	30.2	438 ± 30.2	1	0	0	0	0 (0%)	1	0	0 (0%)	1	0	0	0 (0%)	1	0	0	0 (0%)	1	0	0	0 (0%)	1	0	0	0 (0%)	1
Droperidol	30 Days	0	0	0 (0%)	N/A	N/A	N/A	438	30.2	438 ± 30.2	1	0	0	0	0 (0%)	1	0	0 (0%)	1	0	0	0 (0%)	1	0	0	0 (0%)	1	0	0	0 (0%)	1	0	0	0 (0%)	1
Droperidol	60 Days	1	0.4	1 (0.4%)	414	0	414 ± 0	438	30.4	438 ± 30.4	0.158	0	0	0	0 (0%)	1	0	0 (0%)	1	0	0	0 (0%)	1	0	0	0 (0%)	1	0	0	0 (0%)	1	0	0	0 (0%)	1
Droperidol	90 Days	1	0.4	1 (0.4%)	414	0	414 ± 0	438	30.4	438 ± 30.4	0.158	0	0	0	0 (0%)	1	0	0 (0%)	1	0	0	0 (0%)	1	0	0	0 (0%)	1	0	0	0 (0%)	1	0	0	0 (0%)	1
Droperidol	Any Time	6	2.2	6 (2.2%)	448.2	21.8	448.2 ± 21.8	438	29.5	438 ± 29.5	0.517	4	4	66.7	4 (66.7%)	1	66.7	4 (66.7%)	0.685	3	50	3 (50%)	0.394	2	33.3	2 (33.3%)	0.67	2	33.3	2 (33.3%)	0.617	0	0	0 (0%)	1
Encorafenib	10 Days	0	0	0 (0%)	N/A	N/A	N/A	438	30.2	438 ± 30.2	1	0	0	0	0 (0%)	1	0	0 (0%)	1	0	0	0 (0%)	1	0	0	0 (0%)	1	0	0	0 (0%)	1	0	0	0 (0%)	1
Encorafenib	30 Days	0	0	0 (0%)	N/A	N/A	N/A	438	30.2	438 ± 30.2	1	0	0	0	0 (0%)	1	0	0 (0%)	1	0	0	0 (0%)	1	0	0	0 (0%)	1	0	0	0 (0%)	1	0	0	0 (0%)	1
Encorafenib	60 Days	0	0	0 (0%)	N/A	N/A	N/A	438	30.2	438 ± 30.2	1	0	0	0	0 (0%)	1	0	0 (0%)	1	0	0	0 (0%)	1	0	0	0 (0%)	1	0	0	0 (0%)	1	0	0	0 (0%)	1
Encorafenib	90 Days	0	0	0 (0%)	N/A	N/A	N/A	438	30.2	438 ± 30.2	1	0	0	0	0 (0%)	1	0	0 (0%)	1	0	0	0 (0%)	1	0	0	0 (0%)	1	0	0	0 (0%)	1	0	0	0 (0%)	1
Encorafenib	Any Time	0	0	0 (0%)	N/A	N/A	N/A	438	30.2	438 ± 30.2	1	0	0	0	0 (0%)	1	0	0 (0%)	1	0	0	0 (0%)	1	0	0	0 (0%)	1	0	0	0 (0%)	1	0	0	0 (0%)	1
Erythromycin	10 Days	0	0	0 (0%)	N/A	N/A	N/A	438	30.2	438 ± 30.2	1	0	0	0	0 (0%)	1	0	0 (0%)	1	0	0	0 (0%)	1	0	0	0 (0%)	1	0	0	0 (0%)	1	0	0	0 (0%)	1
Erythromycin	30 Days	0	0	0 (0%)	N/A	N/A	N/A	438	30.2	438 ± 30.2	1	0	0	0	0 (0%)	1	0	0 (0%)	1	0	0	0 (0%)	1	0	0	0 (0%)	1	0	0	0 (0%)	1	0	0	0 (0%)	1
Erythromycin	60 Days	0	0	0 (0%)	N/A	N/A	N/A	438	30.2	438 ± 30.2	1	0	0	0	0 (0%)	1	0	0 (0%)	1	0	0	0 (0%)	1	0	0	0 (0%)	1	0	0	0 (0%)	1	0	0	0 (0%)	1
Erythromycin	90 Days	0	0	0 (0%)	N/A	N/A	N/A	438	30.2	438 ± 30.2	1	0	0	0	0 (0%)	1	0	0 (0%)	1	0	0	0 (0%)	1	0	0	0 (0%)	1	0	0	0 (0%)	1	0	0	0 (0%)	1
Erythromycin	Any Time	2	0.7	2 (0.7%)	422.2	2.2	422.2 ± 2.2	438	30.5	438 ± 30.5	0.205	1	1	50	1 (50%)	1	50	1 (50%)	1	0	0	0 (0%)	1	0	0	0 (0%)	1	0	0	0 (0%)	1	0	0	0 (0%)	1
Granisetron	10 Days	0	0	0 (0%)	N/A	N/A	N/A	438	30.2	438 ± 30.2	1	0	0	0	0 (0%)	1	0	0 (0%)	1	0	0	0 (0%)	1	0	0	0 (0%)	1	0	0	0 (0%)	1	0	0	0 (0%)	1
Granisetron	30 Days	0	0	0 (0%)	N/A	N/A	N/A	438	30.2	438 ± 30.2	1	0	0	0	0 (0%)	1	0	0 (0%)	1	0	0	0 (0%)	1	0	0	0 (0%)	1	0	0	0 (0%)	1	0	0	0 (0%)	1
Granisetron	60 Days	0	0	0 (0%)	N/A	N/A	N/A	438	30.2	438 ± 30.2	1	0	0	0	0 (0%)	1	0	0 (0%)	1	0	0	0 (0%)	1	0	0	0 (0%)	1	0	0	0 (0%)	1	0	0	0 (0%)	1
Granisetron	90 Days	0	0	0 (0%)	N/A	N/A	N/A	438	30.2	438 ± 30.2	1	0	0	0	0 (0%)	1	0	0 (0%)	1	0	0	0 (0%)	1	0	0	0 (0%)	1	0	0	0 (0%)	1	0	0	0 (0%)	1
Granisetron	Any Time	6	2.2	6 (2.2%)	450.8	37.8	450.8 ± 37.8	438	29.5	438 ± 29.5	0.236	4	4	66.7	4 (66.7%)	1	66.7	4 (66.7%)	0.685	3	50	3 (50%)	0.394	3	50	3 (50%)	0.352	3	50	3 (50%)	0.125	2	33.3	2 (33.3%)	0.142
Hydrocodone	10 Days	0	0	0 (0%)	N/A	N/A	N/A	438	30.2	438 ± 30.2	1	0	0	0	0 (0%)	1	0	0 (0%)	1	0	0	0 (0%)	1	0	0	0 (0%)	1	0	0	0 (0%)	1	0	0	0 (0%)	1
Hydrocodone	30 Days	0	0	0 (0%)	N/A	N/A	N/A	438	30.2	438 ± 30.2	1	0	0	0	0 (0%)	1	0	0 (0%)	1	0	0	0 (0%)	1	0	0	0 (0%)	1	0	0	0 (0%)	1	0	0	0 (0%)	1
Hydrocodone	60 Days	0	0	0 (0%)	N/A	N/A	N/A	438	30.2	438 ± 30.2	1	0	0	0	0 (0%)	1	0	0 (0%)	1	0	0	0 (0%)	1	0	0	0 (0%)	1	0	0	0 (0%)	1	0	0	0 (0%)	1
Hydrocodone	90 Days	0	0	0 (0%)	N/A	N/A	N/A	438	30.2	438 ± 30.2	1	0	0	0	0 (0%)	1	0	0 (0%)	1	0	0	0 (0%)	1	0	0	0 (0%)	1	0	0	0 (0%)	1	0	0	0 (0%)	1
Hydrocodone	Any Time	0	0	0 (0%)	N/A	N/A	N/A	438	30.2	438 ± 30.2	1	0	0	0	0 (0%)	1	0	0 (0%)	1	0	0	0 (0%)	1	0	0	0 (0%)	1	0	0	0 (0%)	1	0	0	0 (0%)	1
Lapatinib	10 Days	0	0	0 (0%)	N/A	N/A	N/A	438	30.2	438 ± 30.2	1	0	0	0	0 (0%)	1	0	0 (0%)	1	0	0	0 (0%)	1	0	0	0 (0%)	1	0	0	0 (0%)	1	0	0	0 (0%)	1
Lapatinib	30 Days	0	0	0 (0%)	N/A	N/A	N/A	438	30.2	438 ± 30.2	1	0	0	0	0 (0%)	1	0	0 (0%)	1	0	0	0 (0%)	1	0	0	0 (0%)	1	0	0	0 (0%)	1	0	0	0 (0%)	1
Lapatinib	60 Days	0	0	0 (0%)	N/A	N/A	N/A	438	30.2	438 ± 30.2	1	0	0	0	0 (0%)	1	0	0 (0%)	1	0	0	0 (0%)	1	0	0	0 (0%)	1	0	0	0 (0%)	1	0	0	0 (0%)	1
Lapatinib	90 Days	0	0	0 (0%)	N/A	N/A	N/A	438	30.2	438 ± 30.2	1	0	0	0	0 (0%)	1	0	0 (0%)	1	0	0	0 (0%)	1	0	0	0 (0%)	1	0	0	0 (0%)	1	0	0	0 (0%)	1
Lapatinib	Any Time	0	0	0 (0%)	N/A	N/A	N/A	438	30.2	438 ± 30.2	1	0	0	0	0 (0%)	1	0	0 (0%)	1	0	0	0 (0%)	1	0	0	0 (0%)	1	0	0	0 (0%)	1	0	0	0 (0%)	1
Lurasidone	10 Days	0	0	0 (0%)	N/A	N/A	N/A	438	30.2	438 ± 30.2	1	0	0	0	0 (0%)	1	0	0 (0%)	1	0	0	0 (0%)	1	0	0	0 (0%)	1	0	0	0 (0%)	1	0	0	0 (0%)	1
Lurasidone	30 Days	0	0	0 (0%)	N/A	N/A	N/A	438	30.2	438 ± 30.2	1	0	0	0	0 (0%)	1	0	0 (0%)	1	0	0	0 (0%)	1	0	0	0 (0%)	1	0	0	0 (0%)	1	0	0	0 (0%)	1
Lurasidone	60 Days	0	0	0 (0%)	N/A	N/A	N/A	438	30.2	438 ± 30.2	1	0	0	0	0 (0%)	1	0	0 (0%)	1	0	0	0 (0%)	1	0	0	0 (0%)	1	0	0	0 (0%)	1	0	0	0 (0%)	1
Lurasidone	90 Days	0	0	0 (0%)	N/A	N/A	N/A	438	30.2	438 ± 30.2	1	0	0	0	0 (0%)	1	0	0 (0%)	1	0	0	0 (0%)	1	0	0	0 (0%)	1	0	0	0 (0%)	1	0	0	0 (0%)	1
Lurasidone	Any Time	1	0.4	1 (0.4%)	443	0	443 ± 0	438	30.4	438 ± 30.4	0.759	0	0	0	0 (0%)	1	0	0 (0%)	1	0	0	0 (0%)	1	0	0	0 (0%)	1	0	0	0 (0%)	1	0	0	0 (0%)	1
Mirabegron	10 Days	0	0	0 (0%)	N/A	N/A	N/A	438	30.2	438 ± 30.2	1	0	0	0	0 (0%)	1	0	0 (0%)	1	0	0	0 (0%)	1	0	0	0 (0%)	1	0	0	0 (0%)	1	0	0	0 (0%)	1
Mirabegron	30 Days	0	0	0 (0%)	N/A	N/A	N/A	438	30.2	438 ± 30.2	1	0	0	0	0 (0%)	1	0	0 (0%)	1	0	0	0 (0%)	1	0	0	0 (0%)	1	0	0	0 (0%)	1	0	0	0 (0%)	1
Mirabegron	60 Days	0	0	0 (0%)	N/A	N/A	N/A	438	30.2	438 ± 30.2	1	0	0	0	0 (0%)	1	0	0 (0%)	1	0	0	0 (0%)	1	0	0	0 (0%)	1	0	0	0 (0%)	1	0	0	0 (0%)	1
Mirabegron	90 Days	0	0	0 (0%)	N/A	N/A	N/A	438	30.2	438 ± 30.2	1	0	0	0	0 (0%)	1	0	0 (0%)	1	0	0	0 (0%)	1	0	0	0 (0%)	1	0	0	0 (0%)	1	0	0	0 (0%)	1
Mirabegron	Any Time	2	0.7	2 (0.7%)	445.5	10.5	445.5 ± 10.5	438	30	438 ± 30	0.578	0	1	50	1 (50%)	1	0	0 (0%)	1	0	0	0 (0%)	1	0	0	0 (0%)	1	0	0	0 (0%)	1	0	0	0 (0%)	1
Nilotinib	10 Days	0	0	0 (0%)	N/A	N/A	N/A	438	30.2	438 ± 30.2	1	0	0	0	0 (0%)	1	0	0 (0%)	1	0	0	0 (0%)	1	0	0	0 (0%)	1	0	0	0 (0%)	1	0	0	0 (0%)	1
Nilotinib	30 Days	0	0	0 (0%)	N/A	N/A	N/A	438	30.2	438 ± 30.2	1	0	0	0	0 (0%)	1	0	0 (0%)	1	0	0	0 (0%)	1	0	0	0 (0%)	1	0	0	0 (0%)	1	0	0	0 (0%)	1
Nilotinib	60 Days	0	0	0 (0%)	N/A	N/A	N/A	438	30.2	438 ± 30.2	1	0	0	0	0 (0%)	1	0	0 (0%)	1	0	0	0 (0%)	1	0	0	0 (0%)	1	0	0	0 (0%)	1	0	0	0 (0%)	1
Nilotinib	90 Days	0	0	0 (0%)	N/A	N/A	N/A	438	30.2	438 ± 30.2	1	0	0	0	0 (0%)	1	0	0 (0%)	1	0	0	0 (0%)	1	0	0	0 (0%)	1	0	0	0 (0%)	1	0	0	0 (0%)	1
Nilotinib	Any Time	0	0	0 (0%)	N/A	N/A	N/A	438	30.2	438 ± 30.2	1	0	0	0	0 (0%)	1	0	0 (0%)	1	0	0	0 (0%)	1	0	0	0 (0%)	1	0	0	0 (0%)	1	0	0	0 (0%)	1
Osimertinib	10 Days	0	0	0 (0%)	N/A	N/A	N/A	438	30.2	438 ± 30.2	1	0	0	0	0 (0%)	1	0	0 (0%)	1	0	0	0 (0%)	1	0	0	0 (0%)	1	0	0	0 (0%)	1	0	0	0 (0%)	1
Osimertinib	30 Days	0	0	0 (0%)	N/A	N/A	N/A	438	30.2	438 ± 30.2	1	0	0	0	0 (0%)	1	0	0 (0%)	1	0	0	0 (0%)	1	0	0	0 (0%)	1	0	0	0 (0%)	1	0	0	0 (0%)	1
Osimertinib	60 Days	0	0	0 (0%)	N/A	N/A	N/A	438	30.2	438 ± 30.2	1	0	0	0	0 (0%)	1	0	0 (0%)	1	0	0	0 (0%)	1	0	0	0 (0%)	1	0	0	0 (0%)	1	0	0	0 (0%)	1
Osimertinib	90 Days	0	0	0 (0%)	N/A	N/A	N/A	438	30.2	438 ± 30.2	1	0	0	0	0 (0%)	1	0	0 (0%)	1	0	0	0 (0%)	1	0	0	0 (0%)	1	0	0	0 (0%)	1	0	0	0 (0%)	1
Osimertinib	Any Time	0	0	0 (0%)	N/A	N/A	N/A	438	30.2	438 ± 30.2	1	0	0	0	0 (0%)	1	0	0 (0%)	1	0	0	0 (0%)	1	0	0	0 (0%)	1	0	0	0 (0%)	1	0	0	0 (0%)	1
Oxytocin	10 Days	0	0	0 (0%)	N/A	N/A	N/A	438	30.2	438 ± 30.2	1	0	0	0	0 (0%)	1	0	0 (0%)	1	0	0	0 (0%)	1	0	0	0 (0%)	1	0	0	0 (0%)	1	0	0	0 (0%)	1
Oxytocin	30 Days	0	0	0 (0%)	N/A	N/A	N/A	438	30.2	438 ± 30.2	1	0	0	0	0 (0%)	1	0	0 (0%)	1	0	0	0 (0%)	1	0	0	0 (0%)	1	0	0	0 (0%)	1	0	0	0 (0%)	1
Oxytocin	60 Days	0	0	0 (0%)	N/A	N/A	N/A	438	30.2	438 ± 30.2	1	0	0	0	0 (0%)	1	0	0 (0%)	1	0	0	0 (0%)	1	0	0	0 (0%)	1	0	0	0 (0%)	1	0	0	0 (0%)	1
Oxytocin	90 Days	0	0	0 (0%)	N/A	N/A	N/A	438	30.2	438 ± 30.2	1	0	0	0	0 (0%)	1	0	0 (0%)	1	0	0	0 (0%)	1	0	0	0 (0%)	1	0	0	0 (0%)	1	0	0	0 (0%)	1
Oxytocin	Any Time	2	0.7	2 (0.7%)	437	28	437 ± 28	438	30	438 ± 30	0.892	1	1	50	1 (50%)	1	50	1 (50%)	1	0	0	0 (0%)	1	0	0	0 (0%)	1	0	0	0 (0%)	1	0	0	0 (0%)	1
Paliperidone	10 Days	0	0	0 (0%)	N/A	N/A	N/A	438	30.2	438 ± 30.2	1	0	0	0	0 (0%)	1	0	0 (0%)	1	0	0	0 (0%)	1	0	0	0 (0%)	1	0	0	0 (0%)	1	0	0	0 (0%)	1
Paliperidone	30 Days	0	0	0 (0%)	N/A	N/A	N/A	438	30.2	438 ± 30.2	1	0	0	0	0 (0%)	1	0	0 (0%)	1	0	0	0 (0%)	1	0	0	0 (0%)	1	0	0	0 (0%)	1	0	0	0 (0%)	1
Paliperidone	60 Days	0	0	0 (0%)	N/A	N/A	N/A	438	30.2	438 ± 30.2	1	0	0	0	0 (0%)	1	0	0 (0%)	1	0	0	0 (0%)	1	0	0	0 (0%)	1	0	0	0 (0%)	1	0	0	0 (0%)	1
Paliperidone	90 Days	0	0	0 (0%)	N/A	N/A	N/A	438	30.2	438 ± 30.2	1	0	0	0	0 (0%)	1	0	0 (0%)	1	0	0	0 (0%)	1	0	0	0 (0%)	1	0	0	0 (0%)	1	0	0	0 (0%)	1
Paliperidone	Any Time	0	0	0 (0%)	N/A	N/A	N/A	438	30.2	438 ± 30.2	1	0	0	0	0 (0%)	1	0	0 (0%)	1	0	0	0 (0%)	1	0	0	0 (0%)	1	0	0	0 (0%)	1	0	0	0 (0%)	1
Sevoflurane	10 Days	0	0	0 (0%)	N/A	N/A	N/A	438	30.2	438 ± 30.2	1	0	0	0	0 (0%)	1	0	0 (0%)	1	0	0	0 (0%)	1	0	0	0 (0%)	1	0	0	0 (0%)	1	0	0	0 (0%)	1
Sevoflurane	30 Days	0	0	0 (0%)	N/A	N/A	N/A	438	30.2	438 ± 30.2	1	0	0	0	0 (0%)	1	0	0 (0%)	1	0	0	0 (0%)	1	0	0	0 (0%)	1	0	0	0 (0%)	1	0	0	0 (0%)	1
Sevoflurane	60 Days	0	0	0 (0%)	N/A	N/A	N/A	438	30.2	438 ± 30.2	1	0	0	0	0 (0%)	1	0	0 (0%)	1	0	0	0 (0%)	1	0	0	0 (0%)	1	0	0	0 (0%)	1	0	0	0 (0%)	1
Sevoflurane	90 Days	0	0	0 (0%)	N/A	N/A	N/A	438	30.2	438 ± 30.2	1	0	0	0	0 (0%)	1	0	0 (0%)	1	0	0	0 (0%)	1	0	0	0 (0%)	1	0	0	0 (0%)	1	0	0	0 (0%)	1
Sevoflurane	Any Time	1	0.4	1 (0.4%)	443	0	443 ± 0	438	30.4	438 ± 30.4	0.759	1	1	100	1 (100%)	1	100	1 (100%)	1	1	100	1 (100%)	0.325	0	0	0 (0%)	1	0	0	0 (0%)	1	0	0	0 (0%)	1
Sorafenib	10 Days	0	0	0 (0%)	N/A	N/A	N/A	438	30.2	438 ± 30.2	1	0	0	0	0 (0%)	1	0	0 (0%)	1	0	0	0 (0%)	1	0	0	0 (0%)	1	0	0	0 (0%)	1	0	0	0 (0%)	1
Sorafenib	30 Days	0	0	0 (0%)	N/A	N/A	N/A	438	30.2	438 ± 30.2	1	0	0	0	0 (0%)	1	0	0 (0%)	1	0	0	0 (0%)	1	0	0	0 (0%)	1	0	0	0 (0%)	1	0	0	0 (0%)	1
Sorafenib	60 Days	1	0.4	1 (0.4%)	415.5	0	415.5 ± 0	438	30.4	438 ± 30.4	0.19	0	0	0	0 (0%)	1	0	0 (0%)	1	0	0	0 (0%)	1	0	0	0 (0%)	1	0	0	0 (0%)	1	0	0	0 (0%)	1
Sorafenib	90 Days	1	0.4	1 (0.4%)	415.5	0	415.5 ± 0	438	30.4	438 ± 30.4	0.19	0	0	0	0 (0%)	1	0	0 (0%)	1	0	0	0 (0%)	1	0	0	0 (0%)	1	0	0	0 (0%)	1	0	0	0 (0%)	1
Sorafenib	Any Time	6	2.2	6 (2.2%)	447.8	35.9	447.8 ± 35.9	438	29.5	438 ± 29.5	0.323	4	4	66.7	4 (66.7%)	1	66.7	4 (66.7%)	0.685	3	50	3 (50%)	0.394	3	50	3 (50%)	0.352	3	50	3 (50%)	0.125	2	33.3	2 (33.3%)	0.142
Tamoxifen	10 Days	0	0	0 (0%)	N/A	N/A	N/A	438	30.2	438 ± 30.2	1	0	0	0	0 (0%)	1	0	0 (0%)	1	0	0	0 (0%)	1	0	0	0 (0%)	1	0	0	0 (0%)	1	0	0	0 (0%)	1
Tamoxifen	30 Days	0	0	0 (0%)	N/A	N/A	N/A	438	30.2	438 ± 30.2	1	0	0	0	0 (0%)	1	0	0 (0%)	1	0	0	0 (0%)	1	0	0	0 (0%)	1	0	0	0 (0%)	1	0	0	0 (0%)	1
Tamoxifen	60 Days	2	0.7	2 (0.7%)	436.5	6.5	436.5 ± 6.5	438	30.5	438 ± 30.5	0.885	1	1	50	1 (50%)	1	50	1 (50%)	1	1	50	1 (50%)	0.545	0	0	0 (0%)	1	0	0	0 (0%)	1	0	0	0 (0%)	1
Tamoxifen	90 Days	2	0.7	2 (0.7%)	436.5	6.5	436.5 ± 6.5	438	30.5	438 ± 30.5	0.885	1	1	50	1 (50%)	1	50	1 (50%)	1	1	50	1 (50%)	0.545	0	0	0 (0%)	1	0	0	0 (0%)	1	0	0	0 (0%)	1
Tamoxifen	Any Time	10	3.7	10 (3.7%)	439	12.1	439 ± 12.1	438	31	438 ± 31	0.936	3	5	50	5 (50%)	0.747	30	3 (30%)	0.206	3	30	3 (30%)	1	2	20	2 (20%)	0.732	2	20	2 (20%)	1	1	10	1 (10%)	1
Tizanidine	10 Days	0	0	0 (0%)	N/A	N/A	N/A	438	30.2	438 ± 30.2	1	0	0	0	0 (0%)	1	0	0 (0%)	1	0	0	0 (0%)	1	0	0	0 (0%)	1	0	0	0 (0%)	1	0	0	0 (0%)	1
Tizanidine	30 Days	0	0	0 (0%)	N/A	N/A	N/A	438	30.2	438 ± 30.2	1	0	0	0	0 (0%)	1	0	0 (0%)	1	0	0	0 (0%)	1	0	0	0 (0%)	1	0	0	0 (0%)	1	0	0	0 (0%)	1
Tizanidine	60 Days	2	0.7	2 (0.7%)	465.5	3.5	465.5 ± 3.5	438	29.5	438 ± 29.5	0.061	2	2	100	2 (100%)	0.511	100	2 (100%)	0.499	1	50	1 (50%)	0.545	1	50	1 (50%)	0.478	1	50	1 (50%)	0.394	1	50	1 (50%)	0.216
Tizanidine	90 Days	2	0.7	2 (0.7%)	465.5	3.5	465.5 ± 3.5	438	29.5	438 ± 29.5	0.061	2	2	100	2 (100%)	0.511	100	2 (100%)	0.499	1	50	1 (50%)	0.545	1	50	1 (50%)	0.478	1	50	1 (50%)	0.394	1	50	1 (50%)	0.216
Tizanidine	Any Time	6	2.2	6 (2.2%)	452.5	13.4	452.5 ± 13.4	438	29.5	438 ± 29.5	0.16	5	5	83.3	5 (83.3%)	0.406	83.3	5 (83.3%)	0.215	3	50	3 (50%)	0.394	3	50	3 (50%)	0.352	3	50	3 (50%)	0.125	1	16.7	1 (16.7%)	0.521
Trifluridine-tipiracil	10 Days	0	0	0 (0%)	N/A	N/A	N/A	438	30.2	438 ± 30.2	1	0	0	0	0 (0%)	1	0	0 (0%)	1	0	0	0 (0%)	1	0	0	0 (0%)	1	0	0	0 (0%)	1	0	0	0 (0%)	1
Trifluridine-tipiracil	30 Days	0	0	0 (0%)	N/A	N/A	N/A	438	30.2	438 ± 30.2	1	0	0	0	0 (0%)	1	0	0 (0%)	1	0	0	0 (0%)	1	0	0	0 (0%)	1	0	0	0 (0%)	1	0	0	0 (0%)	1
Trifluridine-tipiracil	60 Days	0	0	0 (0%)	N/A	N/A	N/A	438	30.2	438 ± 30.2	1	0	0	0	0 (0%)	1	0	0 (0%)	1	0	0	0 (0%)	1	0	0	0 (0%)	1	0	0	0 (0%)	1	0	0	0 (0%)	1
Trifluridine-tipiracil	90 Days	1	0.4	1 (0.4%)	456.5	0	456.5 ± 0	438	29.9	438 ± 29.9	0.313	1	1	100	1 (100%)	1	100	1 (100%)	1	0	0	0 (0%)	1	0	0	0 (0%)	1	0	0	0 (0%)	1	0	0	0 (0%)	1
Trifluridine-tipiracil	Any Time	3	1.1	3 (1.1%)	431	16.2	431 ± 16.2	438	30.2	438 ± 30.2	0.912	2	2	66.7	2 (66.7%)	1	66.7	2 (66.7%)	1	1	33.3	1 (33.3%)	1	1	33.3	1 (33.3%)	1	1	33.3	1 (33.3%)	0.529	1	33.3	1 (33.3%)	0.306
Vandetanib	10 Days	0	0	0 (0%)	N/A	N/A	N/A	438	30.2	438 ± 30.2	1	0	0	0	0 (0%)	1	0	0 (0%)	1	0	0	0 (0%)	1	0	0	0 (0%)	1	0	0	0 (0%)	1	0	0	0 (0%)	1
Vandetanib	30 Days	0	0	0 (0%)	N/A	N/A	N/A	438	30.2	438 ± 30.2	1	0	0	0	0 (0%)	1	0	0 (0%)	1	0	0	0 (0%)	1	0	0	0 (0%)	1	0	0	0 (0%)	1	0	0	0 (0%)	1
Vandetanib	60 Days	0	0	0 (0%)	N/A	N/A	N/A	438	30.2	438 ± 30.2	1	0	0	0	0 (0%)	1	0	0 (0%)	1	0	0	0 (0%)	1	0	0	0 (0%)	1	0	0	0 (0%)	1	0	0	0 (0%)	1
Vandetanib	90 Days	0	0	0 (0%)	N/A	N/A	N/A	438	30.2	438 ± 30.2	1	0	0	0	0 (0%)	1	0	0 (0%)	1	0	0	0 (0%)	1	0	0	0 (0%)	1	0	0	0 (0%)	1	0	0	0 (0%)	1
Vandetanib	Any Time	3	1.1	3 (1.1%)	477	29.2	477 ± 29.2	438	29.8	438 ± 29.8	0.087	2	2	66.7	2 (66.7%)	1	66.7	2 (66.7%)	1	2	66.7	2 (66.7%)	0.247	2	66.7	2 (66.7%)	0.186	2	66.7	2 (66.7%)	0.124	1	33.3	1 (33.3%)	0.306
Vardenafil	10 Days	0	0	0 (0%)	N/A	N/A	N/A	438	30.2	438 ± 30.2	1	0	0	0	0 (0%)	1	0	0 (0%)	1	0	0	0 (0%)	1	0	0	0 (0%)	1	0	0	0 (0%)	1	0	0	0 (0%)	1
Vardenafil	30 Days	0	0	0 (0%)	N/A	N/A	N/A	438	30.2	438 ± 30.2	1	0	0	0	0 (0%)	1	0	0 (0%)	1	0	0	0 (0%)	1	0	0	0 (0%)	1	0	0	0 (0%)	1	0	0	0 (0%)	1
Vardenafil	60 Days	0	0	0 (0%)	N/A	N/A	N/A	438	30.2	438 ± 30.2	1	0	0	0	0 (0%)	1	0	0 (0%)	1	0	0	0 (0%)	1	0	0	0 (0%)	1	0	0	0 (0%)	1	0	0	0 (0%)	1
Vardenafil	90 Days	0	0	0 (0%)	N/A	N/A	N/A	438	30.2	438 ± 30.2	1	0	0	0	0 (0%)	1	0	0 (0%)	1	0	0	0 (0%)	1	0	0	0 (0%)	1	0	0	0 (0%)	1	0	0	0 (0%)	1
Vardenafil	Any Time	2	0.7	2 (0.7%)	438.8	17.2	438.8 ± 17.2	438	30	438 ± 30	0.996	1	1	50	1 (50%)	1	50	1 (50%)	1	0	0	0 (0%)	1	0	0	0 (0%)	1	0	0	0 (0%)	1	0	0	0 (0%)	1
Vorinostat	10 Days	0	0	0 (0%)	N/A	N/A	N/A	438	30.2	438 ± 30.2	1	0	0	0	0 (0%)	1	0	0 (0%)	1	0	0	0 (0%)	1	0	0	0 (0%)	1	0	0	0 (0%)	1	0	0	0 (0%)	1
Vorinostat	30 Days	0	0	0 (0%)	N/A	N/A	N/A	438	30.2	438 ± 30.2	1	0	0	0	0 (0%)	1	0	0 (0%)	1	0	0	0 (0%)	1	0	0	0 (0%)	1	0	0	0 (0%)	1	0	0	0 (0%)	1
Vorinostat	60 Days	0	0	0 (0%)	N/A	N/A	N/A	438	30.2	438 ± 30.2	1	0	0	0	0 (0%)	1	0	0 (0%)	1	0	0	0 (0%)	1	0	0	0 (0%)	1	0	0	0 (0%)	1	0	0	0 (0%)	1
Vorinostat	90 Days	0	0	0 (0%)	N/A	N/A	N/A	438	30.2	438 ± 30.2	1	0	0	0	0 (0%)	1	0	0 (0%)	1	0	0	0 (0%)	1	0	0	0 (0%)	1	0	0	0 (0%)	1	0	0	0 (0%)	1
Vorinostat	Any Time	0	0	0 (0%)	N/A	N/A	N/A	438	30.2	438 ± 30.2	1	0	0	0	0 (0%)	1	0	0 (0%)	1	0	0	0 (0%)	1	0	0	0 (0%)	1	0	0	0 (0%)	1	0	0	0 (0%)	1

## Sheet: Limited Data to Paste Into Word
Drug Name	Timepoint	Number of Patients (%)	Median QTc for Patients on Drug	Median QTc for Patients Not on Drug	p value	Patients On Drug Meeting Max > 450 ms Threshold	p value	Patients On Drug Meeting Max > 450/460 ms Threshold	p value	Patients On Drug Meeting Max > 470 ms Threshold	p value	Patients On Drug Meeting Max > 470/480 ms Threshold	p value	Patients On Drug Meeting Max > 480 ms Threshold	p value	Patients On Drug Meeting Max > 500 ms Threshold	p value
Ondansetron	10 Days	143 (52.8%)	442.5 ± 30.8	435 ± 30.1	0.014	95 (66.4%)	0.003	88 (61.5%)	0.001	60 (42%)	<0.001	55 (38.5%)	<0.001	46 (32.2%)	<0.001	24 (16.8%)	0.004
Ondansetron	30 Days	159 (58.7%)	443 ± 31.2	432.8 ± 29.1	0.005	106 (66.7%)	0.001	97 (61%)	<0.001	65 (40.9%)	0.001	58 (36.5%)	<0.001	49 (30.8%)	<0.001	26 (16.4%)	0.003
Ondansetron	60 Days	175 (64.6%)	441.5 ± 31	432.2 ± 29.1	0.004	114 (65.1%)	0.001	105 (60%)	<0.001	71 (40.6%)	<0.001	62 (35.4%)	<0.001	52 (29.7%)	<0.001	28 (16%)	0.001
Ondansetron	90 Days	186 (68.6%)	441.2 ± 31.2	432 ± 28	0.005	121 (65.1%)	0.001	110 (59.1%)	<0.001	74 (39.8%)	<0.001	65 (34.9%)	<0.001	54 (29%)	<0.001	29 (15.6%)	0.001
Ondansetron	Any Time	231 (85.2%)	440 ± 31	431 ± 26.8	0.004	143 (61.9%)	0.002	127 (55%)	0.01	81 (35.1%)	0.029	70 (30.3%)	0.021	58 (25.1%)	0.003	30 (13%)	0.06
Promethazine	10 Days	70 (25.8%)	446.2 ± 31.8	435 ± 28.5	0.027	50 (71.4%)	0.011	45 (64.3%)	0.018	33 (47.1%)	0.003	27 (38.6%)	0.021	21 (30%)	0.094	9 (12.9%)	0.666
Promethazine	30 Days	101 (37.3%)	446 ± 31.5	434.5 ± 27.8	0.013	70 (69.3%)	0.004	61 (60.4%)	0.024	42 (41.6%)	0.016	33 (32.7%)	0.163	26 (25.7%)	0.292	13 (12.9%)	0.561
Promethazine	60 Days	113 (41.7%)	445 ± 28	433 ± 27.2	0.002	78 (69%)	0.002	68 (60.2%)	0.019	47 (41.6%)	0.008	38 (33.6%)	0.074	30 (26.5%)	0.181	16 (14.2%)	0.25
Promethazine	90 Days	127 (46.9%)	443 ± 31	432.8 ± 27.5	0.01	87 (68.5%)	0.001	76 (59.8%)	0.011	53 (41.7%)	0.003	43 (33.9%)	0.041	35 (27.6%)	0.056	16 (12.6%)	0.703
Promethazine	Any Time	201 (74.2%)	440.5 ± 32	433 ± 25.6	0.008	124 (61.7%)	0.036	113 (56.2%)	0.013	76 (37.8%)	0.002	65 (32.3%)	0.003	55 (27.4%)	<0.001	28 (13.9%)	0.029
Propofol	10 Days	23 (8.5%)	448 ± 33.8	438 ± 29	0.21	17 (73.9%)	0.125	15 (65.2%)	0.195	9 (39.1%)	0.491	9 (39.1%)	0.225	5 (21.7%)	1	3 (13%)	0.735
Propofol	30 Days	34 (12.5%)	448.8 ± 40.4	437 ± 27	0.043	27 (79.4%)	0.009	25 (73.5%)	0.006	16 (47.1%)	0.076	14 (41.2%)	0.067	10 (29.4%)	0.275	5 (14.7%)	0.563
Propofol	60 Days	47 (17.3%)	448 ± 36	437 ± 27.6	0.024	36 (76.6%)	0.005	34 (72.3%)	0.002	24 (51.1%)	0.004	21 (44.7%)	0.007	15 (31.9%)	0.084	7 (14.9%)	0.449
Propofol	90 Days	59 (21.8%)	447.5 ± 33.2	436.8 ± 27.6	0.037	44 (74.6%)	0.004	40 (67.8%)	0.005	28 (47.5%)	0.007	23 (39%)	0.033	16 (27.1%)	0.293	8 (13.6%)	0.643
Propofol	Any Time	170 (62.7%)	441.2 ± 31.8	433 ± 27.5	0.072	109 (64.1%)	0.011	99 (58.2%)	0.008	64 (37.6%)	0.022	54 (31.8%)	0.067	44 (25.9%)	0.069	21 (12.4%)	0.694
Palonosetron	10 Days	13 (4.8%)	446.5 ± 12.5	438 ± 31.4	0.3	9 (69.2%)	0.567	6 (46.2%)	0.78	2 (15.4%)	0.233	2 (15.4%)	0.525	1 (7.7%)	0.309	1 (7.7%)	1
Palonosetron	30 Days	29 (10.7%)	446 ± 20	438 ± 31.2	0.39	19 (65.5%)	0.431	14 (48.3%)	0.845	7 (24.1%)	0.403	5 (17.2%)	0.271	4 (13.8%)	0.345	3 (10.3%)	1
Palonosetron	60 Days	40 (14.8%)	440.5 ± 20	438 ± 31.5	0.38	27 (67.5%)	0.225	22 (55%)	0.732	13 (32.5%)	1	9 (22.5%)	0.566	8 (20%)	0.838	5 (12.5%)	0.79
Palonosetron	90 Days	49 (18.1%)	439.5 ± 20	437.8 ± 31.5	0.47	33 (67.3%)	0.153	28 (57.1%)	0.431	17 (34.7%)	0.738	12 (24.5%)	0.724	11 (22.4%)	1	6 (12.2%)	0.807
Palonosetron	Any Time	111 (41%)	438 ± 28.2	438.8 ± 30.8	0.76	66 (59.5%)	0.708	59 (53.2%)	0.711	35 (31.5%)	0.794	28 (25.2%)	0.492	23 (20.7%)	0.659	13 (11.7%)	1
Azithromycin	10 Days	16 (5.9%)	440.8 ± 37.5	438 ± 29.2	0.912	12 (75%)	0.196	11 (68.8%)	0.2	8 (50%)	0.167	7 (43.8%)	0.154	6 (37.5%)	0.131	1 (6.2%)	1
Azithromycin	30 Days	20 (7.4%)	445.5 ± 41.1	438 ± 29	0.407	16 (80%)	0.057	15 (75%)	0.036	11 (55%)	0.044	10 (50%)	0.034	9 (45%)	0.021	4 (20%)	0.262
Azithromycin	60 Days	24 (8.9%)	445.5 ± 41.1	438 ± 28.2	0.394	18 (75%)	0.086	17 (70.8%)	0.055	13 (54.2%)	0.023	11 (45.8%)	0.054	10 (41.7%)	0.036	5 (20.8%)	0.169
Azithromycin	90 Days	29 (10.7%)	443 ± 36	438 ± 29	0.447	22 (75.9%)	0.046	21 (72.4%)	0.019	16 (55.2%)	0.01	13 (44.8%)	0.046	12 (41.4%)	0.016	7 (24.1%)	0.032
Azithromycin	Any Time	79 (29.2%)	439 ± 34.5	437.8 ± 28.8	0.628	51 (64.6%)	0.177	45 (57%)	0.285	31 (39.2%)	0.153	24 (30.4%)	0.552	22 (27.8%)	0.151	15 (19%)	0.019
Ciprofloxacin	10 Days	11 (4.1%)	442 ± 32.5	438 ± 30.5	0.978	8 (72.7%)	0.367	7 (63.6%)	0.542	5 (45.5%)	0.344	5 (45.5%)	0.184	5 (45.5%)	0.07	3 (27.3%)	0.119
Ciprofloxacin	30 Days	17 (6.3%)	440 ± 29	438 ± 30.4	0.535	11 (64.7%)	0.621	10 (58.8%)	0.62	6 (35.3%)	0.793	6 (35.3%)	0.575	6 (35.3%)	0.224	3 (17.6%)	0.424
Ciprofloxacin	60 Days	23 (8.5%)	441.5 ± 28.5	438 ± 30.5	0.966	16 (69.6%)	0.275	15 (65.2%)	0.195	10 (43.5%)	0.251	10 (43.5%)	0.09	9 (39.1%)	0.062	4 (17.4%)	0.314
Ciprofloxacin	90 Days	29 (10.7%)	441.5 ± 28	438 ± 30.9	0.997	20 (69%)	0.236	18 (62.1%)	0.245	11 (37.9%)	0.532	10 (34.5%)	0.386	9 (31%)	0.239	4 (13.8%)	0.756
Ciprofloxacin	Any Time	98 (36.2%)	440.2 ± 26.9	436.5 ± 32.5	0.744	61 (62.2%)	0.307	56 (57.1%)	0.207	33 (33.7%)	0.788	26 (26.5%)	0.779	25 (25.5%)	0.361	13 (13.3%)	0.552
Tramadol	10 Days	15 (5.5%)	429 ± 29.8	438.2 ± 30.1	0.606	8 (53.3%)	0.79	7 (46.7%)	0.793	4 (26.7%)	0.78	3 (20%)	0.767	1 (6.7%)	0.203	1 (6.7%)	1
Tramadol	30 Days	17 (6.3%)	438 ± 34.5	438.2 ± 29.9	0.935	10 (58.8%)	1	9 (52.9%)	1	5 (29.4%)	1	4 (23.5%)	0.787	2 (11.8%)	0.378	2 (11.8%)	1
Tramadol	60 Days	19 (7%)	438 ± 29.5	438.2 ± 30.1	0.844	11 (57.9%)	1	10 (52.6%)	1	6 (31.6%)	1	5 (26.3%)	1	3 (15.8%)	0.774	2 (10.5%)	1
Tramadol	90 Days	22 (8.1%)	438 ± 34	438 ± 29.5	0.745	13 (59.1%)	1	12 (54.5%)	0.826	7 (31.8%)	1	6 (27.3%)	1	4 (18.2%)	0.792	3 (13.6%)	0.726
Tramadol	Any Time	63 (23.2%)	441.5 ± 34.2	437.8 ± 29	0.551	40 (63.5%)	0.382	36 (57.1%)	0.317	23 (36.5%)	0.446	19 (30.2%)	0.632	16 (25.4%)	0.491	13 (20.6%)	0.013
Levofloxacin	10 Days	12 (4.4%)	443 ± 13.8	438 ± 30.5	0.409	10 (83.3%)	0.079	10 (83.3%)	0.035	8 (66.7%)	0.022	7 (58.3%)	0.022	6 (50%)	0.028	5 (41.7%)	0.006
Levofloxacin	30 Days	12 (4.4%)	443 ± 13.8	438 ± 30.5	0.409	10 (83.3%)	0.079	10 (83.3%)	0.035	8 (66.7%)	0.022	7 (58.3%)	0.022	6 (50%)	0.028	5 (41.7%)	0.006
Levofloxacin	60 Days	16 (5.9%)	445.5 ± 19	437.5 ± 30	0.08	14 (87.5%)	0.017	14 (87.5%)	0.003	11 (68.8%)	0.004	9 (56.2%)	0.017	8 (50%)	0.011	7 (43.8%)	0.001
Levofloxacin	90 Days	19 (7%)	447.5 ± 17	437 ± 30.1	0.037	17 (89.5%)	0.003	17 (89.5%)	0.001	14 (73.7%)	<0.0001	12 (63.2%)	0.001	10 (52.6%)	0.002	8 (42.1%)	<0.0001
Levofloxacin	Any Time	63 (23.2%)	443 ± 26.2	436.8 ± 30.1	0.183	42 (66.7%)	0.145	42 (66.7%)	0.006	30 (47.6%)	0.005	23 (36.5%)	0.079	19 (30.2%)	0.086	12 (19%)	0.041
Escitalopram	10 Days	9 (3.3%)	437 ± 19.5	438.2 ± 30.5	0.453	5 (55.6%)	1	3 (33.3%)	0.323	3 (33.3%)	1	2 (22.2%)	1	1 (11.1%)	0.689	0 (0%)	1
Escitalopram	30 Days	10 (3.7%)	437.5 ± 22.9	438 ± 30.5	0.778	6 (60%)	1	4 (40%)	0.531	4 (40%)	0.732	3 (30%)	1	2 (20%)	1	0 (0%)	1
Escitalopram	60 Days	10 (3.7%)	437.5 ± 22.9	438 ± 30.5	0.778	6 (60%)	1	4 (40%)	0.531	4 (40%)	0.732	3 (30%)	1	2 (20%)	1	0 (0%)	1
Escitalopram	90 Days	10 (3.7%)	437.5 ± 22.9	438 ± 30.5	0.778	6 (60%)	1	4 (40%)	0.531	4 (40%)	0.732	3 (30%)	1	2 (20%)	1	0 (0%)	1
Escitalopram	Any Time	24 (8.9%)	436.2 ± 25.6	438.5 ± 30.8	0.314	13 (54.2%)	0.829	11 (45.8%)	0.67	8 (33.3%)	1	7 (29.2%)	0.816	6 (25%)	0.797	1 (4.2%)	0.331
Mirtazapine	10 Days	5 (1.8%)	446 ± 11	438 ± 30.8	0.4	4 (80%)	0.402	4 (80%)	0.371	2 (40%)	0.661	2 (40%)	0.619	2 (40%)	0.307	1 (20%)	0.458
Mirtazapine	30 Days	8 (3%)	442 ± 14.8	438 ± 30.8	0.903	4 (50%)	0.724	4 (50%)	1	2 (25%)	1	2 (25%)	1	2 (25%)	1	1 (12.5%)	1
Mirtazapine	60 Days	8 (3%)	442 ± 14.8	438 ± 30.8	0.903	4 (50%)	0.724	4 (50%)	1	2 (25%)	1	2 (25%)	1	2 (25%)	1	1 (12.5%)	1
Mirtazapine	90 Days	8 (3%)	442 ± 14.8	438 ± 30.8	0.903	4 (50%)	0.724	4 (50%)	1	2 (25%)	1	2 (25%)	1	2 (25%)	1	1 (12.5%)	1
Mirtazapine	Any Time	14 (5.2%)	440.5 ± 24.1	438 ± 31	0.777	7 (50%)	0.586	6 (42.9%)	0.589	3 (21.4%)	0.559	2 (14.3%)	0.362	2 (14.3%)	0.742	1 (7.1%)	1
Fluconazole	10 Days	5 (1.8%)	473 ± 36.5	438 ± 29.4	0.066	5 (100%)	0.076	5 (100%)	0.061	4 (80%)	0.04	3 (60%)	0.132	3 (60%)	0.074	3 (60%)	0.012
Fluconazole	30 Days	7 (2.6%)	447.5 ± 60.8	438 ± 29.6	0.532	6 (85.7%)	0.245	5 (71.4%)	0.448	4 (57.1%)	0.219	3 (42.9%)	0.4	3 (42.9%)	0.184	3 (42.9%)	0.035
Fluconazole	60 Days	10 (3.7%)	447 ± 43.4	438 ± 29.5	0.289	9 (90%)	0.048	8 (80%)	0.104	7 (70%)	0.015	6 (60%)	0.03	6 (60%)	0.009	3 (30%)	0.093
Fluconazole	90 Days	11 (4.1%)	446.5 ± 36	438 ± 29.6	0.325	9 (81.8%)	0.126	8 (72.7%)	0.219	7 (63.6%)	0.043	6 (54.5%)	0.077	6 (54.5%)	0.017	3 (27.3%)	0.119
Fluconazole	Any Time	45 (16.6%)	441.5 ± 33	438 ± 29.2	0.789	30 (66.7%)	0.247	27 (60%)	0.253	17 (37.8%)	0.486	13 (28.9%)	0.856	11 (24.4%)	0.696	7 (15.6%)	0.316
Haloperidol	10 Days	6 (2.2%)	441.2 ± 19.5	438 ± 30.5	0.819	4 (66.7%)	1	4 (66.7%)	0.685	2 (33.3%)	1	1 (16.7%)	1	1 (16.7%)	1	0 (0%)	1
Haloperidol	30 Days	7 (2.6%)	436 ± 27	438 ± 30.5	0.464	5 (71.4%)	0.703	5 (71.4%)	0.448	3 (42.9%)	0.685	2 (28.6%)	1	2 (28.6%)	0.653	1 (14.3%)	0.577
Haloperidol	60 Days	9 (3.3%)	446.5 ± 32.5	438 ± 29.9	0.819	7 (77.8%)	0.311	7 (77.8%)	0.174	4 (44.4%)	0.478	3 (33.3%)	0.711	3 (33.3%)	0.42	2 (22.2%)	0.275
Haloperidol	90 Days	13 (4.8%)	446.5 ± 14.5	438 ± 30.8	0.46	10 (76.9%)	0.249	9 (69.2%)	0.258	6 (46.2%)	0.363	4 (30.8%)	0.758	4 (30.8%)	0.493	3 (23.1%)	0.175
Haloperidol	Any Time	28 (10.3%)	437.5 ± 27.9	438 ± 30.5	0.452	19 (67.9%)	0.315	18 (64.3%)	0.167	13 (46.4%)	0.134	9 (32.1%)	0.656	7 (25%)	0.64	4 (14.3%)	0.541
Leuprolide	10 Days	2 (0.7%)	417.5 ± 2.5	438 ± 30.5	0.084	0 (0%)	1	0 (0%)	1	0 (0%)	1	0 (0%)	1	0 (0%)	1	0 (0%)	1
Leuprolide	30 Days	7 (2.6%)	423 ± 18.5	438.2 ± 30.6	0.142	2 (28.6%)	0.135	2 (28.6%)	0.27	1 (14.3%)	0.434	1 (14.3%)	0.677	1 (14.3%)	1	0 (0%)	1
Leuprolide	60 Days	9 (3.3%)	433 ± 20	438.2 ± 30.9	0.245	4 (44.4%)	0.499	4 (44.4%)	0.743	2 (22.2%)	0.723	2 (22.2%)	1	2 (22.2%)	1	0 (0%)	1
Leuprolide	90 Days	12 (4.4%)	435 ± 23.4	438 ± 30.5	0.593	6 (50%)	0.567	6 (50%)	1	4 (33.3%)	1	4 (33.3%)	0.742	4 (33.3%)	0.308	1 (8.3%)	1
Leuprolide	Any Time	20 (7.4%)	437.5 ± 26.5	438 ± 30.5	0.937	10 (50%)	0.487	10 (50%)	1	5 (25%)	0.621	5 (25%)	1	5 (25%)	0.78	2 (10%)	1
Oxaliplatin	10 Days	4 (1.5%)	435.2 ± 7.5	438 ± 30.8	0.743	3 (75%)	0.641	2 (50%)	1	1 (25%)	1	1 (25%)	1	0 (0%)	1	0 (0%)	1
Oxaliplatin	30 Days	7 (2.6%)	434 ± 14	438.2 ± 30.9	0.651	4 (57.1%)	1	3 (42.9%)	0.716	2 (28.6%)	1	1 (14.3%)	0.677	0 (0%)	1	0 (0%)	1
Oxaliplatin	60 Days	10 (3.7%)	432.5 ± 13	438.5 ± 31	0.4	6 (60%)	1	5 (50%)	1	2 (20%)	0.507	1 (10%)	0.293	0 (0%)	1	0 (0%)	1
Oxaliplatin	90 Days	14 (5.2%)	435.2 ± 14.1	438 ± 32	0.406	9 (64.3%)	0.783	7 (50%)	1	4 (28.6%)	1	3 (21.4%)	0.764	2 (14.3%)	0.742	1 (7.1%)	1
Oxaliplatin	Any Time	34 (12.5%)	439.2 ± 20.9	438 ± 31.5	0.641	22 (64.7%)	0.46	19 (55.9%)	0.714	10 (29.4%)	0.845	7 (20.6%)	0.414	5 (14.7%)	0.377	3 (8.8%)	0.778
Capecitabine	10 Days	4 (1.5%)	430.5 ± 21.6	438 ± 30.2	0.832	3 (75%)	0.641	3 (75%)	0.623	0 (0%)	1	0 (0%)	1	0 (0%)	1	0 (0%)	1
Capecitabine	30 Days	6 (2.2%)	440.5 ± 18.6	438 ± 30.5	0.866	5 (83.3%)	0.406	5 (83.3%)	0.215	1 (16.7%)	0.667	1 (16.7%)	1	1 (16.7%)	1	0 (0%)	1
Capecitabine	60 Days	10 (3.7%)	440.5 ± 26.2	438 ± 30.5	0.826	8 (80%)	0.2	8 (80%)	0.104	3 (30%)	1	2 (20%)	0.732	1 (10%)	0.697	0 (0%)	1
Capecitabine	90 Days	12 (4.4%)	438.8 ± 24.9	438 ± 30.5	0.823	8 (66.7%)	0.766	8 (66.7%)	0.379	3 (25%)	0.757	2 (16.7%)	0.52	1 (8.3%)	0.474	0 (0%)	1
Capecitabine	Any Time	40 (14.8%)	438 ± 27.5	438 ± 31.5	0.699	24 (60%)	0.863	19 (47.5%)	0.611	11 (27.5%)	0.584	9 (22.5%)	0.566	8 (20%)	0.838	7 (17.5%)	0.187
Citalopram	10 Days	6 (2.2%)	443.5 ± 19.4	438 ± 30	0.589	3 (50%)	0.698	3 (50%)	1	1 (16.7%)	0.667	1 (16.7%)	1	1 (16.7%)	1	0 (0%)	1
Citalopram	30 Days	6 (2.2%)	443.5 ± 19.4	438 ± 30	0.589	3 (50%)	0.698	3 (50%)	1	1 (16.7%)	0.667	1 (16.7%)	1	1 (16.7%)	1	0 (0%)	1
Citalopram	60 Days	8 (3%)	444.2 ± 16.6	438 ± 30.5	0.439	5 (62.5%)	1	4 (50%)	1	2 (25%)	1	2 (25%)	1	2 (25%)	1	1 (12.5%)	1
Citalopram	90 Days	8 (3%)	444.2 ± 16.6	438 ± 30.5	0.439	5 (62.5%)	1	4 (50%)	1	2 (25%)	1	2 (25%)	1	2 (25%)	1	1 (12.5%)	1
Citalopram	Any Time	18 (6.6%)	438.8 ± 20.1	438 ± 30.5	0.887	11 (61.1%)	0.811	9 (50%)	1	5 (27.8%)	0.797	5 (27.8%)	1	5 (27.8%)	0.56	2 (11.1%)	1
Fluorouracil	10 Days	5 (1.8%)	446 ± 10	438 ± 30.9	0.557	3 (60%)	1	1 (20%)	0.202	1 (20%)	1	1 (20%)	1	0 (0%)	1	0 (0%)	1
Fluorouracil	30 Days	6 (2.2%)	441.2 ± 11.8	438 ± 30.5	0.964	3 (50%)	0.698	1 (16.7%)	0.111	1 (16.7%)	0.667	1 (16.7%)	1	0 (0%)	1	0 (0%)	1
Fluorouracil	60 Days	8 (3%)	438 ± 12.9	438 ± 31	0.869	4 (50%)	0.724	2 (25%)	0.162	1 (12.5%)	0.444	1 (12.5%)	0.451	0 (0%)	1	0 (0%)	1
Fluorouracil	90 Days	13 (4.8%)	436.5 ± 21.5	438 ± 31.8	0.282	7 (53.8%)	0.78	5 (38.5%)	0.401	3 (23.1%)	0.557	3 (23.1%)	1	2 (15.4%)	0.739	1 (7.7%)	1
Fluorouracil	Any Time	29 (10.7%)	439.5 ± 19	438 ± 31.5	0.807	18 (62.1%)	0.694	15 (51.7%)	1	10 (34.5%)	0.835	8 (27.6%)	1	6 (20.7%)	1	3 (10.3%)	1
Moxifloxacin	10 Days	3 (1.1%)	443 ± 13	438 ± 30.2	0.33	2 (66.7%)	1	2 (66.7%)	1	1 (33.3%)	1	1 (33.3%)	1	1 (33.3%)	0.529	0 (0%)	1
Moxifloxacin	30 Days	6 (2.2%)	444.8 ± 14	438 ± 30.5	0.188	5 (83.3%)	0.406	3 (50%)	1	1 (16.7%)	0.667	1 (16.7%)	1	1 (16.7%)	1	0 (0%)	1
Moxifloxacin	60 Days	7 (2.6%)	443 ± 12.8	438 ± 30.8	0.292	6 (85.7%)	0.245	4 (57.1%)	1	1 (14.3%)	0.434	1 (14.3%)	0.677	1 (14.3%)	1	0 (0%)	1
Moxifloxacin	90 Days	7 (2.6%)	443 ± 12.8	438 ± 30.8	0.292	6 (85.7%)	0.245	4 (57.1%)	1	1 (14.3%)	0.434	1 (14.3%)	0.677	1 (14.3%)	1	0 (0%)	1
Moxifloxacin	Any Time	20 (7.4%)	440.2 ± 14	438 ± 31.8	0.554	13 (65%)	0.64	11 (55%)	0.819	6 (30%)	1	5 (25%)	1	4 (20%)	1	0 (0%)	1
Eribulin	10 Days	0 (0%)	N/A	438 ± 30.2	1	0 (0%)	1	0 (0%)	1	0 (0%)	1	0 (0%)	1	0 (0%)	1	0 (0%)	1
Eribulin	30 Days	5 (1.8%)	438 ± 24.5	438 ± 30.2	0.243	5 (100%)	0.076	4 (80%)	0.371	3 (60%)	0.333	2 (40%)	0.619	2 (40%)	0.307	2 (40%)	0.102
Eribulin	60 Days	5 (1.8%)	438 ± 24.5	438 ± 30.2	0.243	5 (100%)	0.076	4 (80%)	0.371	3 (60%)	0.333	2 (40%)	0.619	2 (40%)	0.307	2 (40%)	0.102
Eribulin	90 Days	7 (2.6%)	438 ± 15.8	438.2 ± 30.8	0.489	6 (85.7%)	0.245	5 (71.4%)	0.448	4 (57.1%)	0.219	3 (42.9%)	0.4	3 (42.9%)	0.184	2 (28.6%)	0.185
Eribulin	Any Time	12 (4.4%)	438 ± 23.2	438 ± 31	0.376	8 (66.7%)	0.766	6 (50%)	1	5 (41.7%)	0.534	4 (33.3%)	0.742	4 (33.3%)	0.308	3 (25%)	0.146
Venlafaxine	10 Days	2 (0.7%)	461.8 ± 0.8	438 ± 29.5	0.08	2 (100%)	0.511	2 (100%)	0.499	2 (100%)	0.105	0 (0%)	1	0 (0%)	1	0 (0%)	1
Venlafaxine	30 Days	5 (1.8%)	443 ± 20	438 ± 30.2	0.273	3 (60%)	1	3 (60%)	1	3 (60%)	0.333	0 (0%)	1	0 (0%)	1	0 (0%)	1
Venlafaxine	60 Days	6 (2.2%)	442 ± 23.8	438 ± 30	0.658	3 (50%)	0.698	3 (50%)	1	3 (50%)	0.394	0 (0%)	1	0 (0%)	1	0 (0%)	1
Venlafaxine	90 Days	6 (2.2%)	442 ± 23.8	438 ± 30	0.658	3 (50%)	0.698	3 (50%)	1	3 (50%)	0.394	0 (0%)	1	0 (0%)	1	0 (0%)	1
Venlafaxine	Any Time	15 (5.5%)	443 ± 32	438 ± 29.2	0.418	9 (60%)	1	8 (53.3%)	1	7 (46.7%)	0.26	4 (26.7%)	1	4 (26.7%)	0.749	3 (20%)	0.392
Methadone	10 Days	3 (1.1%)	456 ± 10.5	438 ± 29.8	0.084	3 (100%)	0.266	2 (66.7%)	1	2 (66.7%)	0.247	2 (66.7%)	0.186	2 (66.7%)	0.124	1 (33.3%)	0.306
Methadone	30 Days	4 (1.5%)	452 ± 23.8	438 ± 29.8	0.5	3 (75%)	0.641	2 (50%)	1	2 (50%)	0.598	2 (50%)	0.307	2 (50%)	0.213	1 (25%)	0.387
Methadone	60 Days	5 (1.8%)	448 ± 13	438 ± 29.9	0.457	4 (80%)	0.402	3 (60%)	1	3 (60%)	0.333	3 (60%)	0.132	3 (60%)	0.074	1 (20%)	0.458
Methadone	90 Days	5 (1.8%)	448 ± 13	438 ± 29.9	0.457	4 (80%)	0.402	3 (60%)	1	3 (60%)	0.333	3 (60%)	0.132	3 (60%)	0.074	1 (20%)	0.458
Methadone	Any Time	8 (3%)	452 ± 28.5	438 ± 29.5	0.113	7 (87.5%)	0.144	6 (75%)	0.283	6 (75%)	0.016	6 (75%)	0.007	6 (75%)	0.002	2 (25%)	0.229
Amiodarone	10 Days	3 (1.1%)	441 ± 3.8	438 ± 30.6	0.601	3 (100%)	0.266	3 (100%)	0.248	2 (66.7%)	0.247	2 (66.7%)	0.186	2 (66.7%)	0.124	2 (66.7%)	0.035
Amiodarone	30 Days	3 (1.1%)	441 ± 3.8	438 ± 30.6	0.601	3 (100%)	0.266	3 (100%)	0.248	2 (66.7%)	0.247	2 (66.7%)	0.186	2 (66.7%)	0.124	2 (66.7%)	0.035
Amiodarone	60 Days	3 (1.1%)	441 ± 3.8	438 ± 30.6	0.601	3 (100%)	0.266	3 (100%)	0.248	2 (66.7%)	0.247	2 (66.7%)	0.186	2 (66.7%)	0.124	2 (66.7%)	0.035
Amiodarone	90 Days	3 (1.1%)	441 ± 3.8	438 ± 30.6	0.601	3 (100%)	0.266	3 (100%)	0.248	2 (66.7%)	0.247	2 (66.7%)	0.186	2 (66.7%)	0.124	2 (66.7%)	0.035
Amiodarone	Any Time	4 (1.5%)	444.5 ± 7.4	438 ± 30.8	0.427	4 (100%)	0.141	4 (100%)	0.123	2 (50%)	0.598	2 (50%)	0.307	2 (50%)	0.213	2 (50%)	0.066
Pazopanib	10 Days	3 (1.1%)	437.5 ± 12.5	438 ± 30.6	0.97	2 (66.7%)	1	2 (66.7%)	1	1 (33.3%)	1	0 (0%)	1	0 (0%)	1	0 (0%)	1
Pazopanib	30 Days	3 (1.1%)	437.5 ± 12.5	438 ± 30.6	0.97	2 (66.7%)	1	2 (66.7%)	1	1 (33.3%)	1	0 (0%)	1	0 (0%)	1	0 (0%)	1
Pazopanib	60 Days	4 (1.5%)	431.5 ± 17.9	438 ± 30.5	0.514	3 (75%)	0.641	3 (75%)	0.623	2 (50%)	0.598	1 (25%)	1	1 (25%)	1	0 (0%)	1
Pazopanib	90 Days	5 (1.8%)	437.5 ± 25	438 ± 30.4	0.863	4 (80%)	0.402	4 (80%)	0.371	3 (60%)	0.333	2 (40%)	0.619	1 (20%)	1	0 (0%)	1
Pazopanib	Any Time	11 (4.1%)	438 ± 25	438 ± 30.8	0.656	8 (72.7%)	0.367	7 (63.6%)	0.542	5 (45.5%)	0.344	4 (36.4%)	0.503	3 (27.3%)	0.712	1 (9.1%)	1
Sunitinib	10 Days	3 (1.1%)	453.5 ± 13	438 ± 29.8	0.388	3 (100%)	0.266	2 (66.7%)	1	1 (33.3%)	1	1 (33.3%)	1	1 (33.3%)	0.529	0 (0%)	1
Sunitinib	30 Days	3 (1.1%)	453.5 ± 13	438 ± 29.8	0.388	3 (100%)	0.266	2 (66.7%)	1	1 (33.3%)	1	1 (33.3%)	1	1 (33.3%)	0.529	0 (0%)	1
Sunitinib	60 Days	4 (1.5%)	453 ± 7.2	438 ± 29.8	0.241	4 (100%)	0.141	2 (50%)	1	1 (25%)	1	1 (25%)	1	1 (25%)	1	0 (0%)	1
Sunitinib	90 Days	5 (1.8%)	452.5 ± 12	438 ± 30.1	0.251	5 (100%)	0.076	3 (60%)	1	2 (40%)	0.661	2 (40%)	0.619	2 (40%)	0.307	0 (0%)	1
Sunitinib	Any Time	9 (3.3%)	447.5 ± 22.5	438 ± 30.1	0.371	8 (88.9%)	0.084	6 (66.7%)	0.502	5 (55.6%)	0.155	5 (55.6%)	0.121	5 (55.6%)	0.028	2 (22.2%)	0.275
Afluzosin	10 Days	1 (0.4%)	413 ± 0	438 ± 30.4	0.147	0 (0%)	1	0 (0%)	1	0 (0%)	1	0 (0%)	1	0 (0%)	1	0 (0%)	1
Afluzosin	30 Days	2 (0.7%)	426 ± 13	438 ± 30.5	0.326	0 (0%)	1	0 (0%)	1	0 (0%)	1	0 (0%)	1	0 (0%)	1	0 (0%)	1
Afluzosin	60 Days	2 (0.7%)	426 ± 13	438 ± 30.5	0.326	0 (0%)	1	0 (0%)	1	0 (0%)	1	0 (0%)	1	0 (0%)	1	0 (0%)	1
Afluzosin	90 Days	2 (0.7%)	426 ± 13	438 ± 30.5	0.326	0 (0%)	1	0 (0%)	1	0 (0%)	1	0 (0%)	1	0 (0%)	1	0 (0%)	1
Afluzosin	Any Time	2 (0.7%)	426 ± 13	438 ± 30.5	0.326	0 (0%)	1	0 (0%)	1	0 (0%)	1	0 (0%)	1	0 (0%)	1	0 (0%)	1
Crizotinib	10 Days	1 (0.4%)	443 ± 0	438 ± 30.4	0.759	0 (0%)	1	0 (0%)	1	0 (0%)	1	0 (0%)	1	0 (0%)	1	0 (0%)	1
Crizotinib	30 Days	2 (0.7%)	463.5 ± 20.5	438 ± 30	0.169	1 (50%)	1	1 (50%)	1	1 (50%)	0.545	1 (50%)	0.478	1 (50%)	0.394	1 (50%)	0.216
Crizotinib	60 Days	3 (1.1%)	443 ± 43.5	438 ± 30.1	0.865	1 (33.3%)	0.574	1 (33.3%)	0.613	1 (33.3%)	1	1 (33.3%)	1	1 (33.3%)	0.529	1 (33.3%)	0.306
Crizotinib	90 Days	3 (1.1%)	443 ± 43.5	438 ± 30.1	0.865	1 (33.3%)	0.574	1 (33.3%)	0.613	1 (33.3%)	1	1 (33.3%)	1	1 (33.3%)	0.529	1 (33.3%)	0.306
Crizotinib	Any Time	4 (1.5%)	445.5 ± 25.5	438 ± 30.2	0.655	2 (50%)	1	2 (50%)	1	2 (50%)	0.598	2 (50%)	0.307	2 (50%)	0.213	2 (50%)	0.066
Nicardipine	10 Days	1 (0.4%)	455.5 ± 0	438 ± 29.9	0.351	1 (100%)	1	1 (100%)	1	0 (0%)	1	0 (0%)	1	0 (0%)	1	0 (0%)	1
Nicardipine	30 Days	2 (0.7%)	454.8 ± 0.8	438 ± 29.5	0.195	2 (100%)	0.511	2 (100%)	0.499	0 (0%)	1	0 (0%)	1	0 (0%)	1	0 (0%)	1
Nicardipine	60 Days	2 (0.7%)	454.8 ± 0.8	438 ± 29.5	0.195	2 (100%)	0.511	2 (100%)	0.499	0 (0%)	1	0 (0%)	1	0 (0%)	1	0 (0%)	1
Nicardipine	90 Days	2 (0.7%)	454.8 ± 0.8	438 ± 29.5	0.195	2 (100%)	0.511	2 (100%)	0.499	0 (0%)	1	0 (0%)	1	0 (0%)	1	0 (0%)	1
Nicardipine	Any Time	11 (4.1%)	446.5 ± 13.2	438 ± 29.2	0.17	10 (90.9%)	0.028	10 (90.9%)	0.011	7 (63.6%)	0.043	6 (54.5%)	0.077	6 (54.5%)	0.017	2 (18.2%)	0.365
Papaverine	10 Days	2 (0.7%)	432 ± 7	438 ± 30.5	0.66	1 (50%)	1	1 (50%)	1	0 (0%)	1	0 (0%)	1	0 (0%)	1	0 (0%)	1
Papaverine	30 Days	2 (0.7%)	432 ± 7	438 ± 30.5	0.66	1 (50%)	1	1 (50%)	1	0 (0%)	1	0 (0%)	1	0 (0%)	1	0 (0%)	1
Papaverine	60 Days	2 (0.7%)	432 ± 7	438 ± 30.5	0.66	1 (50%)	1	1 (50%)	1	0 (0%)	1	0 (0%)	1	0 (0%)	1	0 (0%)	1
Papaverine	90 Days	3 (1.1%)	439 ± 8	438 ± 30.6	0.795	1 (33.3%)	0.574	1 (33.3%)	0.613	0 (0%)	1	0 (0%)	1	0 (0%)	1	0 (0%)	1
Papaverine	Any Time	6 (2.2%)	442 ± 7.2	438 ± 31	0.492	4 (66.7%)	1	4 (66.7%)	0.685	3 (50%)	0.394	1 (16.7%)	1	1 (16.7%)	1	1 (16.7%)	0.521
Tacrolimus	10 Days	2 (0.7%)	437.8 ± 0.2	438 ± 30.5	0.953	2 (100%)	0.511	2 (100%)	0.499	0 (0%)	1	0 (0%)	1	0 (0%)	1	0 (0%)	1
Tacrolimus	30 Days	2 (0.7%)	437.8 ± 0.2	438 ± 30.5	0.953	2 (100%)	0.511	2 (100%)	0.499	0 (0%)	1	0 (0%)	1	0 (0%)	1	0 (0%)	1
Tacrolimus	60 Days	2 (0.7%)	437.8 ± 0.2	438 ± 30.5	0.953	2 (100%)	0.511	2 (100%)	0.499	0 (0%)	1	0 (0%)	1	0 (0%)	1	0 (0%)	1
Tacrolimus	90 Days	2 (0.7%)	437.8 ± 0.2	438 ± 30.5	0.953	2 (100%)	0.511	2 (100%)	0.499	0 (0%)	1	0 (0%)	1	0 (0%)	1	0 (0%)	1
Tacrolimus	Any Time	2 (0.7%)	437.8 ± 0.2	438 ± 30.5	0.953	2 (100%)	0.511	2 (100%)	0.499	0 (0%)	1	0 (0%)	1	0 (0%)	1	0 (0%)	1
Chlorpromazine	10 Days	1 (0.4%)	434 ± 0	438 ± 30.4	0.813	1 (100%)	1	1 (100%)	1	1 (100%)	0.325	1 (100%)	0.277	1 (100%)	0.221	0 (0%)	1
Chlorpromazine	30 Days	1 (0.4%)	434 ± 0	438 ± 30.4	0.813	1 (100%)	1	1 (100%)	1	1 (100%)	0.325	1 (100%)	0.277	1 (100%)	0.221	0 (0%)	1
Chlorpromazine	60 Days	1 (0.4%)	434 ± 0	438 ± 30.4	0.813	1 (100%)	1	1 (100%)	1	1 (100%)	0.325	1 (100%)	0.277	1 (100%)	0.221	0 (0%)	1
Chlorpromazine	90 Days	2 (0.7%)	430.5 ± 3.5	438 ± 30.5	0.562	1 (50%)	1	1 (50%)	1	1 (50%)	0.545	1 (50%)	0.478	1 (50%)	0.394	0 (0%)	1
Chlorpromazine	Any Time	5 (1.8%)	434 ± 7.5	438.2 ± 30.4	0.524	2 (40%)	0.653	2 (40%)	0.676	2 (40%)	0.661	2 (40%)	0.619	2 (40%)	0.307	0 (0%)	1
Cilostazol	10 Days	1 (0.4%)	433 ± 0	438 ± 30.4	0.788	0 (0%)	1	0 (0%)	1	0 (0%)	1	0 (0%)	1	0 (0%)	1	0 (0%)	1
Cilostazol	30 Days	1 (0.4%)	433 ± 0	438 ± 30.4	0.788	0 (0%)	1	0 (0%)	1	0 (0%)	1	0 (0%)	1	0 (0%)	1	0 (0%)	1
Cilostazol	60 Days	1 (0.4%)	433 ± 0	438 ± 30.4	0.788	0 (0%)	1	0 (0%)	1	0 (0%)	1	0 (0%)	1	0 (0%)	1	0 (0%)	1
Cilostazol	90 Days	1 (0.4%)	433 ± 0	438 ± 30.4	0.788	0 (0%)	1	0 (0%)	1	0 (0%)	1	0 (0%)	1	0 (0%)	1	0 (0%)	1
Cilostazol	Any Time	1 (0.4%)	433 ± 0	438 ± 30.4	0.788	0 (0%)	1	0 (0%)	1	0 (0%)	1	0 (0%)	1	0 (0%)	1	0 (0%)	1
Clarithromycin	10 Days	0 (0%)	N/A	438 ± 30.2	1	0 (0%)	1	0 (0%)	1	0 (0%)	1	0 (0%)	1	0 (0%)	1	0 (0%)	1
Clarithromycin	30 Days	1 (0.4%)	464 ± 0	438 ± 29.9	0.199	1 (100%)	1	1 (100%)	1	1 (100%)	0.325	1 (100%)	0.277	1 (100%)	0.221	1 (100%)	0.114
Clarithromycin	60 Days	2 (0.7%)	453.5 ± 10.5	438 ± 30	0.26	2 (100%)	0.511	2 (100%)	0.499	2 (100%)	0.105	1 (50%)	0.478	1 (50%)	0.394	1 (50%)	0.216
Clarithromycin	90 Days	2 (0.7%)	453.5 ± 10.5	438 ± 30	0.26	2 (100%)	0.511	2 (100%)	0.499	2 (100%)	0.105	1 (50%)	0.478	1 (50%)	0.394	1 (50%)	0.216
Clarithromycin	Any Time	7 (2.6%)	455 ± 21.5	438 ± 29.8	0.214	5 (71.4%)	0.703	5 (71.4%)	0.448	2 (28.6%)	1	1 (14.3%)	0.677	1 (14.3%)	1	1 (14.3%)	0.577
Degarelix	10 Days	0 (0%)	N/A	438 ± 30.2	1	0 (0%)	1	0 (0%)	1	0 (0%)	1	0 (0%)	1	0 (0%)	1	0 (0%)	1
Degarelix	30 Days	1 (0.4%)	480 ± 0	438 ± 29.9	0.106	1 (100%)	1	1 (100%)	1	1 (100%)	0.325	1 (100%)	0.277	0 (0%)	1	0 (0%)	1
Degarelix	60 Days	1 (0.4%)	480 ± 0	438 ± 29.9	0.106	1 (100%)	1	1 (100%)	1	1 (100%)	0.325	1 (100%)	0.277	0 (0%)	1	0 (0%)	1
Degarelix	90 Days	1 (0.4%)	480 ± 0	438 ± 29.9	0.106	1 (100%)	1	1 (100%)	1	1 (100%)	0.325	1 (100%)	0.277	0 (0%)	1	0 (0%)	1
Degarelix	Any Time	3 (1.1%)	449 ± 30.2	438 ± 30.1	0.5	2 (66.7%)	1	2 (66.7%)	1	1 (33.3%)	1	1 (33.3%)	1	0 (0%)	1	0 (0%)	1
Dextromethorphan	10 Days	0 (0%)	N/A	438 ± 30.2	1	0 (0%)	1	0 (0%)	1	0 (0%)	1	0 (0%)	1	0 (0%)	1	0 (0%)	1
Dextromethorphan	30 Days	1 (0.4%)	450.5 ± 0	438 ± 30.4	0.428	1 (100%)	1	1 (100%)	1	1 (100%)	0.325	0 (0%)	1	0 (0%)	1	0 (0%)	1
Dextromethorphan	60 Days	1 (0.4%)	450.5 ± 0	438 ± 30.4	0.428	1 (100%)	1	1 (100%)	1	1 (100%)	0.325	0 (0%)	1	0 (0%)	1	0 (0%)	1
Dextromethorphan	90 Days	1 (0.4%)	450.5 ± 0	438 ± 30.4	0.428	1 (100%)	1	1 (100%)	1	1 (100%)	0.325	0 (0%)	1	0 (0%)	1	0 (0%)	1
Dextromethorphan	Any Time	10 (3.7%)	447 ± 13.5	438 ± 30.5	0.1	6 (60%)	1	6 (60%)	0.75	6 (60%)	0.083	4 (40%)	0.471	4 (40%)	0.236	1 (10%)	1
Flecainide	10 Days	0 (0%)	N/A	438 ± 30.2	1	0 (0%)	1	0 (0%)	1	0 (0%)	1	0 (0%)	1	0 (0%)	1	0 (0%)	1
Flecainide	30 Days	1 (0.4%)	469 ± 0	438 ± 29.9	0.158	1 (100%)	1	1 (100%)	1	0 (0%)	1	0 (0%)	1	0 (0%)	1	0 (0%)	1
Flecainide	60 Days	1 (0.4%)	469 ± 0	438 ± 29.9	0.158	1 (100%)	1	1 (100%)	1	0 (0%)	1	0 (0%)	1	0 (0%)	1	0 (0%)	1
Flecainide	90 Days	1 (0.4%)	469 ± 0	438 ± 29.9	0.158	1 (100%)	1	1 (100%)	1	0 (0%)	1	0 (0%)	1	0 (0%)	1	0 (0%)	1
Flecainide	Any Time	1 (0.4%)	469 ± 0	438 ± 29.9	0.158	1 (100%)	1	1 (100%)	1	0 (0%)	1	0 (0%)	1	0 (0%)	1	0 (0%)	1
Hydroxychloroquine	10 Days	1 (0.4%)	472.5 ± 0	438 ± 29.9	0.142	1 (100%)	1	1 (100%)	1	1 (100%)	0.325	1 (100%)	0.277	1 (100%)	0.221	0 (0%)	1
Hydroxychloroquine	30 Days	1 (0.4%)	472.5 ± 0	438 ± 29.9	0.142	1 (100%)	1	1 (100%)	1	1 (100%)	0.325	1 (100%)	0.277	1 (100%)	0.221	0 (0%)	1
Hydroxychloroquine	60 Days	1 (0.4%)	472.5 ± 0	438 ± 29.9	0.142	1 (100%)	1	1 (100%)	1	1 (100%)	0.325	1 (100%)	0.277	1 (100%)	0.221	0 (0%)	1
Hydroxychloroquine	90 Days	1 (0.4%)	472.5 ± 0	438 ± 29.9	0.142	1 (100%)	1	1 (100%)	1	1 (100%)	0.325	1 (100%)	0.277	1 (100%)	0.221	0 (0%)	1
Hydroxychloroquine	Any Time	3 (1.1%)	461 ± 27.2	438 ± 29.6	0.388	2 (66.7%)	1	2 (66.7%)	1	2 (66.7%)	0.247	1 (33.3%)	1	1 (33.3%)	0.529	0 (0%)	1
Imipramine	10 Days	1 (0.4%)	424 ± 0	438 ± 30.4	0.447	1 (100%)	1	1 (100%)	1	0 (0%)	1	0 (0%)	1	0 (0%)	1	0 (0%)	1
Imipramine	30 Days	1 (0.4%)	424 ± 0	438 ± 30.4	0.447	1 (100%)	1	1 (100%)	1	0 (0%)	1	0 (0%)	1	0 (0%)	1	0 (0%)	1
Imipramine	60 Days	1 (0.4%)	424 ± 0	438 ± 30.4	0.447	1 (100%)	1	1 (100%)	1	0 (0%)	1	0 (0%)	1	0 (0%)	1	0 (0%)	1
Imipramine	90 Days	1 (0.4%)	424 ± 0	438 ± 30.4	0.447	1 (100%)	1	1 (100%)	1	0 (0%)	1	0 (0%)	1	0 (0%)	1	0 (0%)	1
Imipramine	Any Time	1 (0.4%)	424 ± 0	438 ± 30.4	0.447	1 (100%)	1	1 (100%)	1	0 (0%)	1	0 (0%)	1	0 (0%)	1	0 (0%)	1
Lenvatinib	10 Days	0 (0%)	N/A	438 ± 30.2	1	0 (0%)	1	0 (0%)	1	0 (0%)	1	0 (0%)	1	0 (0%)	1	0 (0%)	1
Lenvatinib	30 Days	1 (0.4%)	559 ± 0	438 ± 29.9	0.087	1 (100%)	1	1 (100%)	1	1 (100%)	0.325	1 (100%)	0.277	1 (100%)	0.221	1 (100%)	0.114
Lenvatinib	60 Days	1 (0.4%)	559 ± 0	438 ± 29.9	0.087	1 (100%)	1	1 (100%)	1	1 (100%)	0.325	1 (100%)	0.277	1 (100%)	0.221	1 (100%)	0.114
Lenvatinib	90 Days	1 (0.4%)	559 ± 0	438 ± 29.9	0.087	1 (100%)	1	1 (100%)	1	1 (100%)	0.325	1 (100%)	0.277	1 (100%)	0.221	1 (100%)	0.114
Lenvatinib	Any Time	2 (0.7%)	515 ± 44	438 ± 29.5	0.025	2 (100%)	0.511	2 (100%)	0.499	2 (100%)	0.105	2 (100%)	0.076	2 (100%)	0.048	2 (100%)	0.013
Memantine	10 Days	1 (0.4%)	437 ± 0	438 ± 30.4	0.924	0 (0%)	1	0 (0%)	1	0 (0%)	1	0 (0%)	1	0 (0%)	1	0 (0%)	1
Memantine	30 Days	1 (0.4%)	437 ± 0	438 ± 30.4	0.924	0 (0%)	1	0 (0%)	1	0 (0%)	1	0 (0%)	1	0 (0%)	1	0 (0%)	1
Memantine	60 Days	1 (0.4%)	437 ± 0	438 ± 30.4	0.924	0 (0%)	1	0 (0%)	1	0 (0%)	1	0 (0%)	1	0 (0%)	1	0 (0%)	1
Memantine	90 Days	2 (0.7%)	443.5 ± 6.5	438 ± 30.5	0.634	0 (0%)	1	0 (0%)	1	0 (0%)	1	0 (0%)	1	0 (0%)	1	0 (0%)	1
Memantine	Any Time	3 (1.1%)	450 ± 10.2	438 ± 30.2	0.301	1 (33.3%)	0.574	1 (33.3%)	0.613	1 (33.3%)	1	1 (33.3%)	1	0 (0%)	1	0 (0%)	1
Nortriptyline	10 Days	1 (0.4%)	455 ± 0	438 ± 29.9	0.361	1 (100%)	1	1 (100%)	1	0 (0%)	1	0 (0%)	1	0 (0%)	1	0 (0%)	1
Nortriptyline	30 Days	1 (0.4%)	455 ± 0	438 ± 29.9	0.361	1 (100%)	1	1 (100%)	1	0 (0%)	1	0 (0%)	1	0 (0%)	1	0 (0%)	1
Nortriptyline	60 Days	4 (1.5%)	446 ± 14.5	438 ± 30.2	0.787	4 (100%)	0.141	4 (100%)	0.123	3 (75%)	0.102	2 (50%)	0.307	2 (50%)	0.213	1 (25%)	0.387
Nortriptyline	90 Days	4 (1.5%)	446 ± 14.5	438 ± 30.2	0.787	4 (100%)	0.141	4 (100%)	0.123	3 (75%)	0.102	2 (50%)	0.307	2 (50%)	0.213	1 (25%)	0.387
Nortriptyline	Any Time	9 (3.3%)	443 ± 9	438 ± 30.8	0.452	8 (88.9%)	0.084	7 (77.8%)	0.174	5 (55.6%)	0.155	4 (44.4%)	0.267	4 (44.4%)	0.113	1 (11.1%)	1
Perflutren	10 Days	1 (0.4%)	431 ± 0	438 ± 30.4	0.659	1 (100%)	1	1 (100%)	1	1 (100%)	0.325	1 (100%)	0.277	1 (100%)	0.221	1 (100%)	0.114
Perflutren	30 Days	1 (0.4%)	431 ± 0	438 ± 30.4	0.659	1 (100%)	1	1 (100%)	1	1 (100%)	0.325	1 (100%)	0.277	1 (100%)	0.221	1 (100%)	0.114
Perflutren	60 Days	1 (0.4%)	431 ± 0	438 ± 30.4	0.659	1 (100%)	1	1 (100%)	1	1 (100%)	0.325	1 (100%)	0.277	1 (100%)	0.221	1 (100%)	0.114
Perflutren	90 Days	1 (0.4%)	431 ± 0	438 ± 30.4	0.659	1 (100%)	1	1 (100%)	1	1 (100%)	0.325	1 (100%)	0.277	1 (100%)	0.221	1 (100%)	0.114
Perflutren	Any Time	2 (0.7%)	437.5 ± 6.5	438 ± 30.5	0.953	2 (100%)	0.511	2 (100%)	0.499	1 (50%)	0.545	1 (50%)	0.478	1 (50%)	0.394	1 (50%)	0.216
Tolterodine	10 Days	1 (0.4%)	453.5 ± 0	438 ± 29.9	0.381	1 (100%)	1	1 (100%)	1	1 (100%)	0.325	1 (100%)	0.277	1 (100%)	0.221	0 (0%)	1
Tolterodine	30 Days	1 (0.4%)	453.5 ± 0	438 ± 29.9	0.381	1 (100%)	1	1 (100%)	1	1 (100%)	0.325	1 (100%)	0.277	1 (100%)	0.221	0 (0%)	1
Tolterodine	60 Days	1 (0.4%)	453.5 ± 0	438 ± 29.9	0.381	1 (100%)	1	1 (100%)	1	1 (100%)	0.325	1 (100%)	0.277	1 (100%)	0.221	0 (0%)	1
Tolterodine	90 Days	1 (0.4%)	453.5 ± 0	438 ± 29.9	0.381	1 (100%)	1	1 (100%)	1	1 (100%)	0.325	1 (100%)	0.277	1 (100%)	0.221	0 (0%)	1
Tolterodine	Any Time	11 (4.1%)	441.5 ± 13.5	438 ± 30.2	0.308	8 (72.7%)	0.367	8 (72.7%)	0.219	5 (45.5%)	0.344	5 (45.5%)	0.184	4 (36.4%)	0.268	1 (9.1%)	1
Apalutamide	10 Days	0 (0%)	N/A	438 ± 30.2	1	0 (0%)	1	0 (0%)	1	0 (0%)	1	0 (0%)	1	0 (0%)	1	0 (0%)	1
Apalutamide	30 Days	0 (0%)	N/A	438 ± 30.2	1	0 (0%)	1	0 (0%)	1	0 (0%)	1	0 (0%)	1	0 (0%)	1	0 (0%)	1
Apalutamide	60 Days	0 (0%)	N/A	438 ± 30.2	1	0 (0%)	1	0 (0%)	1	0 (0%)	1	0 (0%)	1	0 (0%)	1	0 (0%)	1
Apalutamide	90 Days	0 (0%)	N/A	438 ± 30.2	1	0 (0%)	1	0 (0%)	1	0 (0%)	1	0 (0%)	1	0 (0%)	1	0 (0%)	1
Apalutamide	Any Time	0 (0%)	N/A	438 ± 30.2	1	0 (0%)	1	0 (0%)	1	0 (0%)	1	0 (0%)	1	0 (0%)	1	0 (0%)	1
Aripiprazole	10 Days	0 (0%)	N/A	438 ± 30.2	1	0 (0%)	1	0 (0%)	1	0 (0%)	1	0 (0%)	1	0 (0%)	1	0 (0%)	1
Aripiprazole	30 Days	0 (0%)	N/A	438 ± 30.2	1	0 (0%)	1	0 (0%)	1	0 (0%)	1	0 (0%)	1	0 (0%)	1	0 (0%)	1
Aripiprazole	60 Days	0 (0%)	N/A	438 ± 30.2	1	0 (0%)	1	0 (0%)	1	0 (0%)	1	0 (0%)	1	0 (0%)	1	0 (0%)	1
Aripiprazole	90 Days	0 (0%)	N/A	438 ± 30.2	1	0 (0%)	1	0 (0%)	1	0 (0%)	1	0 (0%)	1	0 (0%)	1	0 (0%)	1
Aripiprazole	Any Time	1 (0.4%)	449.5 ± 0	438 ± 30.4	0.466	1 (100%)	1	1 (100%)	1	0 (0%)	1	0 (0%)	1	0 (0%)	1	0 (0%)	1
Atomoxetine	10 Days	0 (0%)	N/A	438 ± 30.2	1	0 (0%)	1	0 (0%)	1	0 (0%)	1	0 (0%)	1	0 (0%)	1	0 (0%)	1
Atomoxetine	30 Days	0 (0%)	N/A	438 ± 30.2	1	0 (0%)	1	0 (0%)	1	0 (0%)	1	0 (0%)	1	0 (0%)	1	0 (0%)	1
Atomoxetine	60 Days	0 (0%)	N/A	438 ± 30.2	1	0 (0%)	1	0 (0%)	1	0 (0%)	1	0 (0%)	1	0 (0%)	1	0 (0%)	1
Atomoxetine	90 Days	0 (0%)	N/A	438 ± 30.2	1	0 (0%)	1	0 (0%)	1	0 (0%)	1	0 (0%)	1	0 (0%)	1	0 (0%)	1
Atomoxetine	Any Time	0 (0%)	N/A	438 ± 30.2	1	0 (0%)	1	0 (0%)	1	0 (0%)	1	0 (0%)	1	0 (0%)	1	0 (0%)	1
Buprenorphine	10 Days	0 (0%)	N/A	438 ± 30.2	1	0 (0%)	1	0 (0%)	1	0 (0%)	1	0 (0%)	1	0 (0%)	1	0 (0%)	1
Buprenorphine	30 Days	0 (0%)	N/A	438 ± 30.2	1	0 (0%)	1	0 (0%)	1	0 (0%)	1	0 (0%)	1	0 (0%)	1	0 (0%)	1
Buprenorphine	60 Days	0 (0%)	N/A	438 ± 30.2	1	0 (0%)	1	0 (0%)	1	0 (0%)	1	0 (0%)	1	0 (0%)	1	0 (0%)	1
Buprenorphine	90 Days	0 (0%)	N/A	438 ± 30.2	1	0 (0%)	1	0 (0%)	1	0 (0%)	1	0 (0%)	1	0 (0%)	1	0 (0%)	1
Buprenorphine	Any Time	0 (0%)	N/A	438 ± 30.2	1	0 (0%)	1	0 (0%)	1	0 (0%)	1	0 (0%)	1	0 (0%)	1	0 (0%)	1
Cabozantinib	10 Days	0 (0%)	N/A	438 ± 30.2	1	0 (0%)	1	0 (0%)	1	0 (0%)	1	0 (0%)	1	0 (0%)	1	0 (0%)	1
Cabozantinib	30 Days	0 (0%)	N/A	438 ± 30.2	1	0 (0%)	1	0 (0%)	1	0 (0%)	1	0 (0%)	1	0 (0%)	1	0 (0%)	1
Cabozantinib	60 Days	1 (0.4%)	491.5 ± 0	438 ± 29.9	0.097	1 (100%)	1	1 (100%)	1	1 (100%)	0.325	1 (100%)	0.277	1 (100%)	0.221	0 (0%)	1
Cabozantinib	90 Days	1 (0.4%)	491.5 ± 0	438 ± 29.9	0.097	1 (100%)	1	1 (100%)	1	1 (100%)	0.325	1 (100%)	0.277	1 (100%)	0.221	0 (0%)	1
Cabozantinib	Any Time	1 (0.4%)	491.5 ± 0	438 ± 29.9	0.097	1 (100%)	1	1 (100%)	1	1 (100%)	0.325	1 (100%)	0.277	1 (100%)	0.221	0 (0%)	1
Dabrafenib	10 Days	0 (0%)	N/A	438 ± 30.2	1	0 (0%)	1	0 (0%)	1	0 (0%)	1	0 (0%)	1	0 (0%)	1	0 (0%)	1
Dabrafenib	30 Days	0 (0%)	N/A	438 ± 30.2	1	0 (0%)	1	0 (0%)	1	0 (0%)	1	0 (0%)	1	0 (0%)	1	0 (0%)	1
Dabrafenib	60 Days	1 (0.4%)	442.5 ± 0	438 ± 30.4	0.788	1 (100%)	1	1 (100%)	1	1 (100%)	0.325	1 (100%)	0.277	1 (100%)	0.221	1 (100%)	0.114
Dabrafenib	90 Days	2 (0.7%)	444.5 ± 2	438 ± 30.5	0.599	2 (100%)	0.511	2 (100%)	0.499	2 (100%)	0.105	2 (100%)	0.076	1 (50%)	0.394	1 (50%)	0.216
Dabrafenib	Any Time	4 (1.5%)	451.2 ± 19	438 ± 30	0.091	4 (100%)	0.141	4 (100%)	0.123	4 (100%)	0.011	4 (100%)	0.006	3 (75%)	0.035	2 (50%)	0.066
Dasatinib	10 Days	0 (0%)	N/A	438 ± 30.2	1	0 (0%)	1	0 (0%)	1	0 (0%)	1	0 (0%)	1	0 (0%)	1	0 (0%)	1
Dasatinib	30 Days	0 (0%)	N/A	438 ± 30.2	1	0 (0%)	1	0 (0%)	1	0 (0%)	1	0 (0%)	1	0 (0%)	1	0 (0%)	1
Dasatinib	60 Days	0 (0%)	N/A	438 ± 30.2	1	0 (0%)	1	0 (0%)	1	0 (0%)	1	0 (0%)	1	0 (0%)	1	0 (0%)	1
Dasatinib	90 Days	0 (0%)	N/A	438 ± 30.2	1	0 (0%)	1	0 (0%)	1	0 (0%)	1	0 (0%)	1	0 (0%)	1	0 (0%)	1
Dasatinib	Any Time	1 (0.4%)	490 ± 0	438 ± 29.9	0.099	1 (100%)	1	1 (100%)	1	1 (100%)	0.325	1 (100%)	0.277	1 (100%)	0.221	1 (100%)	0.114
Dexmedetomidine	10 Days	0 (0%)	N/A	438 ± 30.2	1	0 (0%)	1	0 (0%)	1	0 (0%)	1	0 (0%)	1	0 (0%)	1	0 (0%)	1
Dexmedetomidine	30 Days	0 (0%)	N/A	438 ± 30.2	1	0 (0%)	1	0 (0%)	1	0 (0%)	1	0 (0%)	1	0 (0%)	1	0 (0%)	1
Dexmedetomidine	60 Days	0 (0%)	N/A	438 ± 30.2	1	0 (0%)	1	0 (0%)	1	0 (0%)	1	0 (0%)	1	0 (0%)	1	0 (0%)	1
Dexmedetomidine	90 Days	0 (0%)	N/A	438 ± 30.2	1	0 (0%)	1	0 (0%)	1	0 (0%)	1	0 (0%)	1	0 (0%)	1	0 (0%)	1
Dexmedetomidine	Any Time	5 (1.8%)	448 ± 25	438 ± 30.4	0.626	5 (100%)	0.076	3 (60%)	1	2 (40%)	0.661	2 (40%)	0.619	2 (40%)	0.307	1 (20%)	0.458
Dolasetron	10 Days	0 (0%)	N/A	438 ± 30.2	1	0 (0%)	1	0 (0%)	1	0 (0%)	1	0 (0%)	1	0 (0%)	1	0 (0%)	1
Dolasetron	30 Days	0 (0%)	N/A	438 ± 30.2	1	0 (0%)	1	0 (0%)	1	0 (0%)	1	0 (0%)	1	0 (0%)	1	0 (0%)	1
Dolasetron	60 Days	0 (0%)	N/A	438 ± 30.2	1	0 (0%)	1	0 (0%)	1	0 (0%)	1	0 (0%)	1	0 (0%)	1	0 (0%)	1
Dolasetron	90 Days	0 (0%)	N/A	438 ± 30.2	1	0 (0%)	1	0 (0%)	1	0 (0%)	1	0 (0%)	1	0 (0%)	1	0 (0%)	1
Dolasetron	Any Time	2 (0.7%)	430.5 ± 7.5	438 ± 30.5	0.538	1 (50%)	1	1 (50%)	1	0 (0%)	1	0 (0%)	1	0 (0%)	1	0 (0%)	1
Droperidol	10 Days	0 (0%)	N/A	438 ± 30.2	1	0 (0%)	1	0 (0%)	1	0 (0%)	1	0 (0%)	1	0 (0%)	1	0 (0%)	1
Droperidol	30 Days	0 (0%)	N/A	438 ± 30.2	1	0 (0%)	1	0 (0%)	1	0 (0%)	1	0 (0%)	1	0 (0%)	1	0 (0%)	1
Droperidol	60 Days	1 (0.4%)	414 ± 0	438 ± 30.4	0.158	0 (0%)	1	0 (0%)	1	0 (0%)	1	0 (0%)	1	0 (0%)	1	0 (0%)	1
Droperidol	90 Days	1 (0.4%)	414 ± 0	438 ± 30.4	0.158	0 (0%)	1	0 (0%)	1	0 (0%)	1	0 (0%)	1	0 (0%)	1	0 (0%)	1
Droperidol	Any Time	6 (2.2%)	448.2 ± 21.8	438 ± 29.5	0.517	4 (66.7%)	1	4 (66.7%)	0.685	3 (50%)	0.394	2 (33.3%)	0.67	2 (33.3%)	0.617	0 (0%)	1
Encorafenib	10 Days	0 (0%)	N/A	438 ± 30.2	1	0 (0%)	1	0 (0%)	1	0 (0%)	1	0 (0%)	1	0 (0%)	1	0 (0%)	1
Encorafenib	30 Days	0 (0%)	N/A	438 ± 30.2	1	0 (0%)	1	0 (0%)	1	0 (0%)	1	0 (0%)	1	0 (0%)	1	0 (0%)	1
Encorafenib	60 Days	0 (0%)	N/A	438 ± 30.2	1	0 (0%)	1	0 (0%)	1	0 (0%)	1	0 (0%)	1	0 (0%)	1	0 (0%)	1
Encorafenib	90 Days	0 (0%)	N/A	438 ± 30.2	1	0 (0%)	1	0 (0%)	1	0 (0%)	1	0 (0%)	1	0 (0%)	1	0 (0%)	1
Encorafenib	Any Time	0 (0%)	N/A	438 ± 30.2	1	0 (0%)	1	0 (0%)	1	0 (0%)	1	0 (0%)	1	0 (0%)	1	0 (0%)	1
Erythromycin	10 Days	0 (0%)	N/A	438 ± 30.2	1	0 (0%)	1	0 (0%)	1	0 (0%)	1	0 (0%)	1	0 (0%)	1	0 (0%)	1
Erythromycin	30 Days	0 (0%)	N/A	438 ± 30.2	1	0 (0%)	1	0 (0%)	1	0 (0%)	1	0 (0%)	1	0 (0%)	1	0 (0%)	1
Erythromycin	60 Days	0 (0%)	N/A	438 ± 30.2	1	0 (0%)	1	0 (0%)	1	0 (0%)	1	0 (0%)	1	0 (0%)	1	0 (0%)	1
Erythromycin	90 Days	0 (0%)	N/A	438 ± 30.2	1	0 (0%)	1	0 (0%)	1	0 (0%)	1	0 (0%)	1	0 (0%)	1	0 (0%)	1
Erythromycin	Any Time	2 (0.7%)	422.2 ± 2.2	438 ± 30.5	0.205	1 (50%)	1	1 (50%)	1	0 (0%)	1	0 (0%)	1	0 (0%)	1	0 (0%)	1
Granisetron	10 Days	0 (0%)	N/A	438 ± 30.2	1	0 (0%)	1	0 (0%)	1	0 (0%)	1	0 (0%)	1	0 (0%)	1	0 (0%)	1
Granisetron	30 Days	0 (0%)	N/A	438 ± 30.2	1	0 (0%)	1	0 (0%)	1	0 (0%)	1	0 (0%)	1	0 (0%)	1	0 (0%)	1
Granisetron	60 Days	0 (0%)	N/A	438 ± 30.2	1	0 (0%)	1	0 (0%)	1	0 (0%)	1	0 (0%)	1	0 (0%)	1	0 (0%)	1
Granisetron	90 Days	0 (0%)	N/A	438 ± 30.2	1	0 (0%)	1	0 (0%)	1	0 (0%)	1	0 (0%)	1	0 (0%)	1	0 (0%)	1
Granisetron	Any Time	6 (2.2%)	450.8 ± 37.8	438 ± 29.5	0.236	4 (66.7%)	1	4 (66.7%)	0.685	3 (50%)	0.394	3 (50%)	0.352	3 (50%)	0.125	2 (33.3%)	0.142
Hydrocodone	10 Days	0 (0%)	N/A	438 ± 30.2	1	0 (0%)	1	0 (0%)	1	0 (0%)	1	0 (0%)	1	0 (0%)	1	0 (0%)	1
Hydrocodone	30 Days	0 (0%)	N/A	438 ± 30.2	1	0 (0%)	1	0 (0%)	1	0 (0%)	1	0 (0%)	1	0 (0%)	1	0 (0%)	1
Hydrocodone	60 Days	0 (0%)	N/A	438 ± 30.2	1	0 (0%)	1	0 (0%)	1	0 (0%)	1	0 (0%)	1	0 (0%)	1	0 (0%)	1
Hydrocodone	90 Days	0 (0%)	N/A	438 ± 30.2	1	0 (0%)	1	0 (0%)	1	0 (0%)	1	0 (0%)	1	0 (0%)	1	0 (0%)	1
Hydrocodone	Any Time	0 (0%)	N/A	438 ± 30.2	1	0 (0%)	1	0 (0%)	1	0 (0%)	1	0 (0%)	1	0 (0%)	1	0 (0%)	1
Lapatinib	10 Days	0 (0%)	N/A	438 ± 30.2	1	0 (0%)	1	0 (0%)	1	0 (0%)	1	0 (0%)	1	0 (0%)	1	0 (0%)	1
Lapatinib	30 Days	0 (0%)	N/A	438 ± 30.2	1	0 (0%)	1	0 (0%)	1	0 (0%)	1	0 (0%)	1	0 (0%)	1	0 (0%)	1
Lapatinib	60 Days	0 (0%)	N/A	438 ± 30.2	1	0 (0%)	1	0 (0%)	1	0 (0%)	1	0 (0%)	1	0 (0%)	1	0 (0%)	1
Lapatinib	90 Days	0 (0%)	N/A	438 ± 30.2	1	0 (0%)	1	0 (0%)	1	0 (0%)	1	0 (0%)	1	0 (0%)	1	0 (0%)	1
Lapatinib	Any Time	0 (0%)	N/A	438 ± 30.2	1	0 (0%)	1	0 (0%)	1	0 (0%)	1	0 (0%)	1	0 (0%)	1	0 (0%)	1
Lurasidone	10 Days	0 (0%)	N/A	438 ± 30.2	1	0 (0%)	1	0 (0%)	1	0 (0%)	1	0 (0%)	1	0 (0%)	1	0 (0%)	1
Lurasidone	30 Days	0 (0%)	N/A	438 ± 30.2	1	0 (0%)	1	0 (0%)	1	0 (0%)	1	0 (0%)	1	0 (0%)	1	0 (0%)	1
Lurasidone	60 Days	0 (0%)	N/A	438 ± 30.2	1	0 (0%)	1	0 (0%)	1	0 (0%)	1	0 (0%)	1	0 (0%)	1	0 (0%)	1
Lurasidone	90 Days	0 (0%)	N/A	438 ± 30.2	1	0 (0%)	1	0 (0%)	1	0 (0%)	1	0 (0%)	1	0 (0%)	1	0 (0%)	1
Lurasidone	Any Time	1 (0.4%)	443 ± 0	438 ± 30.4	0.759	0 (0%)	1	0 (0%)	1	0 (0%)	1	0 (0%)	1	0 (0%)	1	0 (0%)	1
Mirabegron	10 Days	0 (0%)	N/A	438 ± 30.2	1	0 (0%)	1	0 (0%)	1	0 (0%)	1	0 (0%)	1	0 (0%)	1	0 (0%)	1
Mirabegron	30 Days	0 (0%)	N/A	438 ± 30.2	1	0 (0%)	1	0 (0%)	1	0 (0%)	1	0 (0%)	1	0 (0%)	1	0 (0%)	1
Mirabegron	60 Days	0 (0%)	N/A	438 ± 30.2	1	0 (0%)	1	0 (0%)	1	0 (0%)	1	0 (0%)	1	0 (0%)	1	0 (0%)	1
Mirabegron	90 Days	0 (0%)	N/A	438 ± 30.2	1	0 (0%)	1	0 (0%)	1	0 (0%)	1	0 (0%)	1	0 (0%)	1	0 (0%)	1
Mirabegron	Any Time	2 (0.7%)	445.5 ± 10.5	438 ± 30	0.578	1 (50%)	1	0 (0%)	1	0 (0%)	1	0 (0%)	1	0 (0%)	1	0 (0%)	1
Nilotinib	10 Days	0 (0%)	N/A	438 ± 30.2	1	0 (0%)	1	0 (0%)	1	0 (0%)	1	0 (0%)	1	0 (0%)	1	0 (0%)	1
Nilotinib	30 Days	0 (0%)	N/A	438 ± 30.2	1	0 (0%)	1	0 (0%)	1	0 (0%)	1	0 (0%)	1	0 (0%)	1	0 (0%)	1
Nilotinib	60 Days	0 (0%)	N/A	438 ± 30.2	1	0 (0%)	1	0 (0%)	1	0 (0%)	1	0 (0%)	1	0 (0%)	1	0 (0%)	1
Nilotinib	90 Days	0 (0%)	N/A	438 ± 30.2	1	0 (0%)	1	0 (0%)	1	0 (0%)	1	0 (0%)	1	0 (0%)	1	0 (0%)	1
Nilotinib	Any Time	0 (0%)	N/A	438 ± 30.2	1	0 (0%)	1	0 (0%)	1	0 (0%)	1	0 (0%)	1	0 (0%)	1	0 (0%)	1
Osimertinib	10 Days	0 (0%)	N/A	438 ± 30.2	1	0 (0%)	1	0 (0%)	1	0 (0%)	1	0 (0%)	1	0 (0%)	1	0 (0%)	1
Osimertinib	30 Days	0 (0%)	N/A	438 ± 30.2	1	0 (0%)	1	0 (0%)	1	0 (0%)	1	0 (0%)	1	0 (0%)	1	0 (0%)	1
Osimertinib	60 Days	0 (0%)	N/A	438 ± 30.2	1	0 (0%)	1	0 (0%)	1	0 (0%)	1	0 (0%)	1	0 (0%)	1	0 (0%)	1
Osimertinib	90 Days	0 (0%)	N/A	438 ± 30.2	1	0 (0%)	1	0 (0%)	1	0 (0%)	1	0 (0%)	1	0 (0%)	1	0 (0%)	1
Osimertinib	Any Time	0 (0%)	N/A	438 ± 30.2	1	0 (0%)	1	0 (0%)	1	0 (0%)	1	0 (0%)	1	0 (0%)	1	0 (0%)	1
Oxytocin	10 Days	0 (0%)	N/A	438 ± 30.2	1	0 (0%)	1	0 (0%)	1	0 (0%)	1	0 (0%)	1	0 (0%)	1	0 (0%)	1
Oxytocin	30 Days	0 (0%)	N/A	438 ± 30.2	1	0 (0%)	1	0 (0%)	1	0 (0%)	1	0 (0%)	1	0 (0%)	1	0 (0%)	1
Oxytocin	60 Days	0 (0%)	N/A	438 ± 30.2	1	0 (0%)	1	0 (0%)	1	0 (0%)	1	0 (0%)	1	0 (0%)	1	0 (0%)	1
Oxytocin	90 Days	0 (0%)	N/A	438 ± 30.2	1	0 (0%)	1	0 (0%)	1	0 (0%)	1	0 (0%)	1	0 (0%)	1	0 (0%)	1
Oxytocin	Any Time	2 (0.7%)	437 ± 28	438 ± 30	0.892	1 (50%)	1	1 (50%)	1	0 (0%)	1	0 (0%)	1	0 (0%)	1	0 (0%)	1
Paliperidone	10 Days	0 (0%)	N/A	438 ± 30.2	1	0 (0%)	1	0 (0%)	1	0 (0%)	1	0 (0%)	1	0 (0%)	1	0 (0%)	1
Paliperidone	30 Days	0 (0%)	N/A	438 ± 30.2	1	0 (0%)	1	0 (0%)	1	0 (0%)	1	0 (0%)	1	0 (0%)	1	0 (0%)	1
Paliperidone	60 Days	0 (0%)	N/A	438 ± 30.2	1	0 (0%)	1	0 (0%)	1	0 (0%)	1	0 (0%)	1	0 (0%)	1	0 (0%)	1
Paliperidone	90 Days	0 (0%)	N/A	438 ± 30.2	1	0 (0%)	1	0 (0%)	1	0 (0%)	1	0 (0%)	1	0 (0%)	1	0 (0%)	1
Paliperidone	Any Time	0 (0%)	N/A	438 ± 30.2	1	0 (0%)	1	0 (0%)	1	0 (0%)	1	0 (0%)	1	0 (0%)	1	0 (0%)	1
Sevoflurane	10 Days	0 (0%)	N/A	438 ± 30.2	1	0 (0%)	1	0 (0%)	1	0 (0%)	1	0 (0%)	1	0 (0%)	1	0 (0%)	1
Sevoflurane	30 Days	0 (0%)	N/A	438 ± 30.2	1	0 (0%)	1	0 (0%)	1	0 (0%)	1	0 (0%)	1	0 (0%)	1	0 (0%)	1
Sevoflurane	60 Days	0 (0%)	N/A	438 ± 30.2	1	0 (0%)	1	0 (0%)	1	0 (0%)	1	0 (0%)	1	0 (0%)	1	0 (0%)	1
Sevoflurane	90 Days	0 (0%)	N/A	438 ± 30.2	1	0 (0%)	1	0 (0%)	1	0 (0%)	1	0 (0%)	1	0 (0%)	1	0 (0%)	1
Sevoflurane	Any Time	1 (0.4%)	443 ± 0	438 ± 30.4	0.759	1 (100%)	1	1 (100%)	1	1 (100%)	0.325	0 (0%)	1	0 (0%)	1	0 (0%)	1
Sorafenib	10 Days	0 (0%)	N/A	438 ± 30.2	1	0 (0%)	1	0 (0%)	1	0 (0%)	1	0 (0%)	1	0 (0%)	1	0 (0%)	1
Sorafenib	30 Days	0 (0%)	N/A	438 ± 30.2	1	0 (0%)	1	0 (0%)	1	0 (0%)	1	0 (0%)	1	0 (0%)	1	0 (0%)	1
Sorafenib	60 Days	1 (0.4%)	415.5 ± 0	438 ± 30.4	0.19	0 (0%)	1	0 (0%)	1	0 (0%)	1	0 (0%)	1	0 (0%)	1	0 (0%)	1
Sorafenib	90 Days	1 (0.4%)	415.5 ± 0	438 ± 30.4	0.19	0 (0%)	1	0 (0%)	1	0 (0%)	1	0 (0%)	1	0 (0%)	1	0 (0%)	1
Sorafenib	Any Time	6 (2.2%)	447.8 ± 35.9	438 ± 29.5	0.323	4 (66.7%)	1	4 (66.7%)	0.685	3 (50%)	0.394	3 (50%)	0.352	3 (50%)	0.125	2 (33.3%)	0.142
Tamoxifen	10 Days	0 (0%)	N/A	438 ± 30.2	1	0 (0%)	1	0 (0%)	1	0 (0%)	1	0 (0%)	1	0 (0%)	1	0 (0%)	1
Tamoxifen	30 Days	0 (0%)	N/A	438 ± 30.2	1	0 (0%)	1	0 (0%)	1	0 (0%)	1	0 (0%)	1	0 (0%)	1	0 (0%)	1
Tamoxifen	60 Days	2 (0.7%)	436.5 ± 6.5	438 ± 30.5	0.885	1 (50%)	1	1 (50%)	1	1 (50%)	0.545	0 (0%)	1	0 (0%)	1	0 (0%)	1
Tamoxifen	90 Days	2 (0.7%)	436.5 ± 6.5	438 ± 30.5	0.885	1 (50%)	1	1 (50%)	1	1 (50%)	0.545	0 (0%)	1	0 (0%)	1	0 (0%)	1
Tamoxifen	Any Time	10 (3.7%)	439 ± 12.1	438 ± 31	0.936	5 (50%)	0.747	3 (30%)	0.206	3 (30%)	1	2 (20%)	0.732	2 (20%)	1	1 (10%)	1
Tizanidine	10 Days	0 (0%)	N/A	438 ± 30.2	1	0 (0%)	1	0 (0%)	1	0 (0%)	1	0 (0%)	1	0 (0%)	1	0 (0%)	1
Tizanidine	30 Days	0 (0%)	N/A	438 ± 30.2	1	0 (0%)	1	0 (0%)	1	0 (0%)	1	0 (0%)	1	0 (0%)	1	0 (0%)	1
Tizanidine	60 Days	2 (0.7%)	465.5 ± 3.5	438 ± 29.5	0.061	2 (100%)	0.511	2 (100%)	0.499	1 (50%)	0.545	1 (50%)	0.478	1 (50%)	0.394	1 (50%)	0.216
Tizanidine	90 Days	2 (0.7%)	465.5 ± 3.5	438 ± 29.5	0.061	2 (100%)	0.511	2 (100%)	0.499	1 (50%)	0.545	1 (50%)	0.478	1 (50%)	0.394	1 (50%)	0.216
Tizanidine	Any Time	6 (2.2%)	452.5 ± 13.4	438 ± 29.5	0.16	5 (83.3%)	0.406	5 (83.3%)	0.215	3 (50%)	0.394	3 (50%)	0.352	3 (50%)	0.125	1 (16.7%)	0.521
Trifluridine-tipiracil	10 Days	0 (0%)	N/A	438 ± 30.2	1	0 (0%)	1	0 (0%)	1	0 (0%)	1	0 (0%)	1	0 (0%)	1	0 (0%)	1
Trifluridine-tipiracil	30 Days	0 (0%)	N/A	438 ± 30.2	1	0 (0%)	1	0 (0%)	1	0 (0%)	1	0 (0%)	1	0 (0%)	1	0 (0%)	1
Trifluridine-tipiracil	60 Days	0 (0%)	N/A	438 ± 30.2	1	0 (0%)	1	0 (0%)	1	0 (0%)	1	0 (0%)	1	0 (0%)	1	0 (0%)	1
Trifluridine-tipiracil	90 Days	1 (0.4%)	456.5 ± 0	438 ± 29.9	0.313	1 (100%)	1	1 (100%)	1	0 (0%)	1	0 (0%)	1	0 (0%)	1	0 (0%)	1
Trifluridine-tipiracil	Any Time	3 (1.1%)	431 ± 16.2	438 ± 30.2	0.912	2 (66.7%)	1	2 (66.7%)	1	1 (33.3%)	1	1 (33.3%)	1	1 (33.3%)	0.529	1 (33.3%)	0.306
Vandetanib	10 Days	0 (0%)	N/A	438 ± 30.2	1	0 (0%)	1	0 (0%)	1	0 (0%)	1	0 (0%)	1	0 (0%)	1	0 (0%)	1
Vandetanib	30 Days	0 (0%)	N/A	438 ± 30.2	1	0 (0%)	1	0 (0%)	1	0 (0%)	1	0 (0%)	1	0 (0%)	1	0 (0%)	1
Vandetanib	60 Days	0 (0%)	N/A	438 ± 30.2	1	0 (0%)	1	0 (0%)	1	0 (0%)	1	0 (0%)	1	0 (0%)	1	0 (0%)	1
Vandetanib	90 Days	0 (0%)	N/A	438 ± 30.2	1	0 (0%)	1	0 (0%)	1	0 (0%)	1	0 (0%)	1	0 (0%)	1	0 (0%)	1
Vandetanib	Any Time	3 (1.1%)	477 ± 29.2	438 ± 29.8	0.087	2 (66.7%)	1	2 (66.7%)	1	2 (66.7%)	0.247	2 (66.7%)	0.186	2 (66.7%)	0.124	1 (33.3%)	0.306
Vardenafil	10 Days	0 (0%)	N/A	438 ± 30.2	1	0 (0%)	1	0 (0%)	1	0 (0%)	1	0 (0%)	1	0 (0%)	1	0 (0%)	1
Vardenafil	30 Days	0 (0%)	N/A	438 ± 30.2	1	0 (0%)	1	0 (0%)	1	0 (0%)	1	0 (0%)	1	0 (0%)	1	0 (0%)	1
Vardenafil	60 Days	0 (0%)	N/A	438 ± 30.2	1	0 (0%)	1	0 (0%)	1	0 (0%)	1	0 (0%)	1	0 (0%)	1	0 (0%)	1
Vardenafil	90 Days	0 (0%)	N/A	438 ± 30.2	1	0 (0%)	1	0 (0%)	1	0 (0%)	1	0 (0%)	1	0 (0%)	1	0 (0%)	1
Vardenafil	Any Time	2 (0.7%)	438.8 ± 17.2	438 ± 30	0.996	1 (50%)	1	1 (50%)	1	0 (0%)	1	0 (0%)	1	0 (0%)	1	0 (0%)	1
Vorinostat	10 Days	0 (0%)	N/A	438 ± 30.2	1	0 (0%)	1	0 (0%)	1	0 (0%)	1	0 (0%)	1	0 (0%)	1	0 (0%)	1
Vorinostat	30 Days	0 (0%)	N/A	438 ± 30.2	1	0 (0%)	1	0 (0%)	1	0 (0%)	1	0 (0%)	1	0 (0%)	1	0 (0%)	1
Vorinostat	60 Days	0 (0%)	N/A	438 ± 30.2	1	0 (0%)	1	0 (0%)	1	0 (0%)	1	0 (0%)	1	0 (0%)	1	0 (0%)	1
Vorinostat	90 Days	0 (0%)	N/A	438 ± 30.2	1	0 (0%)	1	0 (0%)	1	0 (0%)	1	0 (0%)	1	0 (0%)	1	0 (0%)	1
Vorinostat	Any Time	0 (0%)	N/A	438 ± 30.2	1	0 (0%)	1	0 (0%)	1	0 (0%)	1	0 (0%)	1	0 (0%)	1	0 (0%)	1
